# Supplementary material for: 4-Butyl-1-(2,3,4-tri-O-acetyl-β-l-fuco­pyranos­yl)-1H-1,2,3-triazole
Source: Acta Crystallogr Sect E Struct Rep Online. 2009 Jul 25;65(Pt 8):o1992–3. doi: 10.1107/S1600536809028700 (PMC2977263; doi:10.1107/S1600536809028700)
Supplement: Supplementary file 1 [file e-65-o1992-sup1.cif]

##############################################################################
###                                                                        ###
###        Electronic paper (Acta Crystallographica Section E)             ###
###                                                                        ###
##############################################################################
#                                                                            #
# This CIF contains the data in a paper accepted for publication in Acta     #
# Crystallographica Section E. It conforms to the requirements of Notes      #
# for Authors for Section E, and has been peer reviewed under the auspices   #
# of the IUCr Commission on Journals.                                        #
#                                                                            #
# Full details of the Crystallographic Information File format               #
# are given in the paper "The Crystallographic Information File (CIF):       #
# a New Standard Archive File for Crystallography" by S. R. Hall, F. H.      #
# Allen and I. D. Brown [Acta Cryst. (1991), A47, 655-685].                  #
#                                                                            #
# The current version of the core CIF dictionary is obtainable from          #
# ftp://ftp.iucr.org/pub/cif_core.dic. The current version number is 2.4.    #
#                                                                            #
# Software is freely available for graphical display of the structure(s) in  #
# this CIF.  For information consult the CIF home page http://www.iucr.org/  #
# cif/home.html                                                              #
#                                                                            #
# This file may be used for bona fide research purposes within the           #
# scientific community so long as proper attribution is given to the journal # 
# article from which it was obtained.                                        #
#                                                                            #
##############################################################################
                                             
data_global
_audit_creation_method     'manual editing of form.cif'
_journal_date_recd_electronic     2009-07-15
_journal_date_accepted     2009-07-20
_journal_name_full     'Acta Crystallographica, Section E'
_journal_year     2009
_journal_volume     65
_journal_issue      8
_journal_page_first     o1992
_journal_page_last     o1993
_journal_paper_category     QO
_journal_coeditor_code     FL2257
_publ_contact_author
; Matthias Zeller
  Research Fellow and Adjunct Professor
  Department of Chemistry
  Youngstown State University
  1 University Plaza
  Youngstown, OH 44555-3663
  USA
;
_publ_contact_author_email     mzeller@ysu.edu
_publ_contact_author_fax     '(330)941-1579'
_publ_contact_author_phone     '(330)941-2194'
_publ_section_title
;\
4-Butyl-1-(2,3,4-tri-<i>O</i>-acetyl-\b-<i>L</i>-fucopyranosyl)-1<i>H</i>-1,2,\
3-triazole
;
loop_
    _publ_author_name
    _publ_author_address
    'Alhassan, Abdul-Basit'
; Department of Chemistry
  Youngstown State University
  1 University Plaza
  Youngstown, OH 44555-3663
  USA
;
    'Norris, Peter'
; Department of Chemistry
  Youngstown State University
  1 University Plaza
  Youngstown, OH 44555-3663
  USA
;
    'Zeller, Matthias'
; Department of Chemistry
  Youngstown State University
  1 University Plaza
  Youngstown, OH 44555-3663
  USA
;
_publ_section_synopsis     .
data_I
_audit_creation_method     SHELXL-97
_chemical_name_systematic
;\
4-Butyl-1-(2,3,4-tri-<i>O</i>-acetyl-\b-<i>L</i>-fucopyranosyl)-1<i>H</i>-\
1,2,3-triazole
;
_chemical_name_common     ?
_chemical_formula_moiety     'C18 H27 N3 O7'
_chemical_formula_sum     'C18 H27 N3 O7'
_chemical_formula_iupac     'C18 H27 N3 O7'
_chemical_formula_weight     397.43
_chemical_melting_point     ?
_symmetry_cell_setting     triclinic
_symmetry_space_group_name_H-M     'P 1'
_symmetry_space_group_name_hall     'P 1'
loop_
    _symmetry_equiv_pos_as_xyz
    'x, y, z'
_cell_length_a     5.5173(3)
_cell_length_b     7.7442(4)
_cell_length_c     24.1013(13)
_cell_angle_alpha     94.5070(10)
_cell_angle_beta     96.1510(10)
_cell_angle_gamma     91.2270(10)
_cell_volume     1020.22(9)
_cell_formula_units_Z     2
_cell_measurement_reflns_used     9354
_cell_measurement_theta_min     2.56
_cell_measurement_theta_max     30.54
_cell_measurement_temperature     100(2)
_exptl_crystal_description     plate
_exptl_crystal_colour     colourless
_exptl_crystal_size_max     0.36
_exptl_crystal_size_mid     0.35
_exptl_crystal_size_min     0.09
_exptl_crystal_density_diffrn     1.294
_exptl_crystal_density_meas     ?
_exptl_crystal_density_method     'not measured'
_exptl_crystal_F_000     424
_exptl_absorpt_coefficient_mu     0.100
_exptl_absorpt_correction_type     'multi-scan'
_exptl_absorpt_process_details     '(SADABS in SAINT-Plus; Bruker, 2003)'
_exptl_absorpt_correction_T_min     0.867
_exptl_absorpt_correction_T_max     0.991
_exptl_special_details
;
;
_diffrn_ambient_temperature     100(2)
_diffrn_radiation_type     MoK\a
_diffrn_radiation_wavelength     0.71073
_diffrn_radiation_source     'fine-focus sealed tube'
_diffrn_radiation_monochromator     graphite
_diffrn_measurement_device_type     'Bruker SMART APEX CCD'
_diffrn_measurement_method     \w
_diffrn_detector_area_resol_mean     ?
_diffrn_reflns_number     10512
_diffrn_reflns_av_R_equivalents     0.0203
_diffrn_reflns_av_sigmaI/netI     0.0289
_diffrn_reflns_theta_min     0.85
_diffrn_reflns_theta_max     28.28
_diffrn_reflns_theta_full     28.28
_diffrn_measured_fraction_theta_max     0.993
_diffrn_measured_fraction_theta_full     0.993
_diffrn_reflns_limit_h_min     -7
_diffrn_reflns_limit_h_max     7
_diffrn_reflns_limit_k_min     -10
_diffrn_reflns_limit_k_max     10
_diffrn_reflns_limit_l_min     -31
_diffrn_reflns_limit_l_max     32
_diffrn_standards_number     0
_diffrn_standards_interval_count     ?
_diffrn_standards_interval_time     ?
_diffrn_standards_decay_%     0
_refine_special_details
;
Refinement of <i>F</i>^2^ against ALL reflections. The weighted <i>R</i>-factor
<i>wR</i> and goodness of fit <i>S</i> are based on <i>F</i>^2^, conventional
<i>R</i>-factors <i>R</i> are based on <i>F</i>, with <i>F</i> set to zero for
negative <i>F</i>^2^. The threshold expression of <i>F</i>^2^ >
\s(<i>F</i>^2^) is used only for calculating <i>R</i>-factors(gt) <i>etc</i>.
and is not relevant to the choice of reflections for refinement.
<i>R</i>-factors based on <i>F</i>^2^ are statistically about twice as large
as those based on <i>F</i>, and <i>R</i>- factors based on ALL data will be
even larger.
;
_reflns_number_total     5041
_reflns_number_gt     4839
_reflns_threshold_expression     I>2\s(I)
_refine_ls_structure_factor_coef     Fsqd
_refine_ls_matrix_type     full
_refine_ls_R_factor_all     0.0476
_refine_ls_R_factor_gt     0.0456
_refine_ls_wR_factor_gt     0.1151
_refine_ls_wR_factor_ref     0.1197
_refine_ls_goodness_of_fit_ref     1.105
_refine_ls_restrained_S_all     1.104
_refine_ls_number_reflns     5041
_refine_ls_number_parameters     515
_refine_ls_number_restraints     3
_refine_ls_hydrogen_treatment     constr
_refine_ls_weighting_scheme     calc
_refine_ls_weighting_details
           'calc w=1/[\s^2^(Fo^2^)+(0.0771P)^2^+0.17P] where P=(Fo^2^+2Fc^2^)/3'
_atom_sites_solution_hydrogens     geom
_atom_sites_solution_primary     direct
_atom_sites_solution_secondary     difmap
_refine_ls_shift/su_max     0.000
_refine_ls_shift/su_mean     0.000
_refine_diff_density_max     0.420
_refine_diff_density_min     -0.212
_refine_ls_extinction_method     none
_refine_ls_extinction_coef     ?
loop_
    _atom_type_symbol
    _atom_type_description
    _atom_type_scat_dispersion_real
    _atom_type_scat_dispersion_imag
    _atom_type_scat_source
    'C' 'C' 0.0033 0.0016
                         'International Tables Vol C Tables 4.2.6.8 and 6.1.1.4'
    'H' 'H' 0.0000 0.0000
                         'International Tables Vol C Tables 4.2.6.8 and 6.1.1.4'
    'N' 'N' 0.0061 0.0033
                         'International Tables Vol C Tables 4.2.6.8 and 6.1.1.4'
    'O' 'O' 0.0106 0.0060
                         'International Tables Vol C Tables 4.2.6.8 and 6.1.1.4'
_computing_data_collection     'SMART (Bruker, 2002)'
_computing_cell_refinement     'SAINT-Plus (Bruker, 2003)'
_computing_data_reduction     'SAINT-Plus (Bruker, 2003)'
_computing_structure_solution
;
SHELXTL (Sheldrick, 2008)
;
_computing_structure_refinement     'SHELXTL (Sheldrick, 2008)'
_computing_molecular_graphics
;
SHELXTL (Sheldrick, 2008) and Mercury (Macrae <i>et al.</i>,
2008)
;
_computing_publication_material
;
SHELXTL (Sheldrick, 2008); publCIF (Westrip, 2009)
;
loop_
    _atom_site_type_symbol
    _atom_site_label
    _atom_site_fract_x
    _atom_site_fract_y
    _atom_site_fract_z
    _atom_site_U_iso_or_equiv
    _atom_site_adp_type
    _atom_site_calc_flag
    _atom_site_refinement_flags
    _atom_site_occupancy
    _atom_site_disorder_assembly
    _atom_site_disorder_group
    C C1A 0.1284(4) 0.5904(3) 0.25737(10) 0.0160(4) Uani d . 1 . .
    H H1A 0.2899 0.5447 0.2490 0.019 Uiso calc R 1 . .
    C C2A 0.0093(4) 0.4715(3) 0.29447(10) 0.0160(4) Uani d . 1 . .
    H H2A -0.1530 0.5159 0.3027 0.019 Uiso calc R 1 . .
    C C3A 0.1762(4) 0.4617(3) 0.34855(10) 0.0172(4) Uani d . 1 . .
    H H3A 0.3249 0.3967 0.3405 0.021 Uiso calc R 1 . .
    C C4A 0.2522(4) 0.6418(3) 0.37653(10) 0.0178(5) Uani d . 1 . .
    H H4A 0.3898 0.6301 0.4064 0.021 Uiso calc R 1 . .
    C C5A 0.3353(5) 0.7604(3) 0.33445(11) 0.0201(5) Uani d . 1 . .
    H H5A 0.4950 0.7206 0.3229 0.024 Uiso calc R 1 . .
    C C6A 0.3639(6) 0.9487(4) 0.35723(13) 0.0282(6) Uani d . 1 . .
    H H6A1 0.4299 1.0173 0.3295 0.042 Uiso calc R 1 . .
    H H6A2 0.4757 0.9583 0.3919 0.042 Uiso calc R 1 . .
    H H6A3 0.2045 0.9923 0.3650 0.042 Uiso calc R 1 . .
    C C7A 0.0505(5) 0.6379(3) 0.15536(11) 0.0186(5) Uani d . 1 . .
    H H7A 0.2127 0.6396 0.1455 0.022 Uiso calc R 1 . .
    C C8A -0.1595(4) 0.6638(3) 0.12178(11) 0.0189(5) Uani d . 1 . .
    C C9A -0.1947(5) 0.7003(4) 0.06140(12) 0.0238(5) Uani d . 1 . .
    H H9A1 -0.2156 0.8262 0.0590 0.029 Uiso calc R 1 . .
    H H9A2 -0.3463 0.6399 0.0434 0.029 Uiso calc R 1 . .
    C C10A 0.0155(5) 0.6439(4) 0.02915(11) 0.0226(5) Uani d . 1 . .
    H H10A 0.0396 0.5186 0.0323 0.027 Uiso calc R 1 . .
    H H10B 0.1665 0.7070 0.0463 0.027 Uiso calc R 1 . .
    C C11A -0.0269(5) 0.6775(5) -0.03262(12) 0.0307(6) Uani d . 1 . .
    H H11A -0.1812 0.6180 -0.0494 0.037 Uiso calc R 1 . .
    H H11B -0.0451 0.8034 -0.0357 0.037 Uiso calc R 1 . .
    C C12A 0.1782(6) 0.6156(5) -0.06548(13) 0.0351(7) Uani d . 1 . .
    H H12A 0.3314 0.6749 -0.0494 0.053 Uiso calc R 1 . .
    H H12B 0.1425 0.6416 -0.1046 0.053 Uiso calc R 1 . .
    H H12C 0.1936 0.4903 -0.0637 0.053 Uiso calc R 1 . .
    C C13A -0.2440(4) 0.2243(3) 0.26034(11) 0.0192(5) Uani d . 1 . .
    C C14A -0.2384(5) 0.0438(3) 0.23312(12) 0.0248(5) Uani d . 1 . .
    H H14A -0.1490 -0.0299 0.2590 0.037 Uiso calc R 1 . .
    H H14B -0.1569 0.0458 0.1990 0.037 Uiso calc R 1 . .
    H H14C -0.4056 -0.0026 0.2235 0.037 Uiso calc R 1 . .
    C C15A 0.1526(5) 0.3080(3) 0.43018(12) 0.0234(5) Uani d . 1 . .
    C C16A -0.0247(6) 0.2183(5) 0.46177(14) 0.0367(7) Uani d . 1 . .
    H H16A 0.0645 0.1544 0.4906 0.055 Uiso calc R 1 . .
    H H16B -0.1292 0.1373 0.4359 0.055 Uiso calc R 1 . .
    H H16C -0.1257 0.3043 0.4795 0.055 Uiso calc R 1 . .
    C C17A 0.0802(5) 0.7476(3) 0.45847(11) 0.0207(5) Uani d . 1 . .
    C C18A -0.1564(5) 0.7616(4) 0.48340(13) 0.0286(6) Uani d . 1 . .
    H H18A -0.1241 0.7955 0.5236 0.043 Uiso calc R 1 . .
    H H18B -0.2447 0.6494 0.4777 0.043 Uiso calc R 1 . .
    H H18C -0.2553 0.8492 0.4653 0.043 Uiso calc R 1 . .
    N N1A -0.0240(4) 0.6093(3) 0.20568(9) 0.0166(4) Uani d . 1 . .
    N N2A -0.2688(4) 0.6186(3) 0.20427(10) 0.0204(4) Uani d . 1 . .
    N N3A -0.3509(4) 0.6499(3) 0.15312(10) 0.0203(4) Uani d . 1 . .
    O O1A 0.1606(3) 0.7576(2) 0.28548(8) 0.0195(4) Uani d . 1 . .
    O O2A -0.0188(3) 0.3011(2) 0.26588(8) 0.0181(3) Uani d . 1 . .
    O O3A -0.4211(3) 0.2926(3) 0.27577(9) 0.0262(4) Uani d . 1 . .
    O O4A 0.0358(3) 0.3647(2) 0.38316(8) 0.0216(4) Uani d . 1 . .
    O O5A 0.3664(4) 0.3301(3) 0.44336(9) 0.0329(5) Uani d . 1 . .
    O O6A 0.0444(3) 0.7086(2) 0.40218(8) 0.0205(4) Uani d . 1 . .
    O O7A 0.2785(4) 0.7661(4) 0.48414(9) 0.0385(6) Uani d . 1 . .
    C C1B 0.2703(4) 0.9784(3) 0.80834(10) 0.0174(5) Uani d . 1 . .
    H H1B 0.1076 0.9344 0.8168 0.021 Uiso calc R 1 . .
    C C2B 0.3807(4) 0.8444(3) 0.76952(11) 0.0166(4) Uani d . 1 . .
    H H2B 0.5439 0.8862 0.7608 0.020 Uiso calc R 1 . .
    C C3B 0.2060(4) 0.8121(3) 0.71631(10) 0.0186(5) Uani d . 1 . .
    H H3B 0.0553 0.7500 0.7248 0.022 Uiso calc R 1 . .
    C C4B 0.1364(4) 0.9804(3) 0.69039(11) 0.0193(5) Uani d . 1 . .
    H H4B -0.0028 0.9557 0.6605 0.023 Uiso calc R 1 . .
    C C5B 0.0619(5) 1.1164(4) 0.73393(11) 0.0212(5) Uani d . 1 . .
    H H5B -0.0975 1.0789 0.7460 0.025 Uiso calc R 1 . .
    C C6B 0.0375(6) 1.2960(4) 0.71358(12) 0.0275(6) Uani d . 1 . .
    H H6B1 -0.0147 1.3756 0.7434 0.041 Uiso calc R 1 . .
    H H6B2 -0.0838 1.2920 0.6806 0.041 Uiso calc R 1 . .
    H H6B3 0.1953 1.3367 0.7036 0.041 Uiso calc R 1 . .
    C C7B 0.3525(5) 1.0728(3) 0.91047(11) 0.0195(5) Uani d . 1 . .
    H H7B 0.1904 1.0772 0.9203 0.023 Uiso calc R 1 . .
    C C8B 0.5642(4) 1.1177(3) 0.94397(11) 0.0187(5) Uani d . 1 . .
    C C9B 0.6021(5) 1.1841(4) 1.00422(12) 0.0244(5) Uani d . 1 . .
    H H9B1 0.6318 1.3111 1.0067 0.029 Uiso calc R 1 . .
    H H9B2 0.7496 1.1320 1.0222 0.029 Uiso calc R 1 . .
    C C10B 0.3876(5) 1.1448(4) 1.03638(11) 0.0232(5) Uani d . 1 . .
    H H10C 0.2409 1.1995 1.0190 0.028 Uiso calc R 1 . .
    H H10D 0.3552 1.0180 1.0332 0.028 Uiso calc R 1 . .
    C C11B 0.4303(6) 1.2089(5) 1.09785(12) 0.0309(6) Uani d . 1 . .
    H H11C 0.4583 1.3361 1.1010 0.037 Uiso calc R 1 . .
    H H11D 0.5800 1.1568 1.1149 0.037 Uiso calc R 1 . .
    C C12B 0.2200(6) 1.1658(5) 1.13071(13) 0.0351(7) Uani d . 1 . .
    H H12D 0.0720 1.2198 1.1149 0.053 Uiso calc R 1 . .
    H H12E 0.2593 1.2100 1.1699 0.053 Uiso calc R 1 . .
    H H12F 0.1931 1.0399 1.1285 0.053 Uiso calc R 1 . .
    C C13B 0.6276(5) 0.6187(3) 0.80445(11) 0.0192(5) Uani d . 1 . .
    C C14B 0.6181(5) 0.4532(4) 0.83252(13) 0.0264(6) Uani d . 1 . .
    H H14D 0.5291 0.3635 0.8068 0.040 Uiso calc R 1 . .
    H H14E 0.5345 0.4719 0.8663 0.040 Uiso calc R 1 . .
    H H14F 0.7844 0.4160 0.8428 0.040 Uiso calc R 1 . .
    C C15B 0.1945(6) 0.6211(4) 0.63345(12) 0.0272(6) Uani d . 1 . .
    C C16B 0.3516(7) 0.5229(5) 0.59592(14) 0.0402(8) Uani d . 1 . .
    H H16D 0.2618 0.4193 0.5779 0.060 Uiso calc R 1 . .
    H H16E 0.4996 0.4886 0.6181 0.060 Uiso calc R 1 . .
    H H16F 0.3965 0.5967 0.5672 0.060 Uiso calc R 1 . .
    C C17B 0.3086(5) 1.0620(4) 0.60971(11) 0.0218(5) Uani d . 1 . .
    C C18B 0.5441(5) 1.0822(5) 0.58499(13) 0.0306(6) Uani d . 1 . .
    H H18D 0.5115 1.1205 0.5472 0.046 Uiso calc R 1 . .
    H H18E 0.6251 0.9709 0.5832 0.046 Uiso calc R 1 . .
    H H18F 0.6498 1.1686 0.6084 0.046 Uiso calc R 1 . .
    N N1B 0.4259(4) 1.0209(3) 0.86032(9) 0.0166(4) Uani d . 1 . .
    N N2B 0.6712(4) 1.0341(3) 0.86152(10) 0.0202(4) Uani d . 1 . .
    N N3B 0.7542(4) 1.0919(3) 0.91256(9) 0.0201(4) Uani d . 1 . .
    O O1B 0.2423(3) 1.1344(2) 0.78221(8) 0.0195(4) Uani d . 1 . .
    O O2B 0.4016(3) 0.6857(2) 0.79666(8) 0.0187(3) Uani d . 1 . .
    O O3B 0.8064(3) 0.6837(3) 0.78989(10) 0.0285(4) Uani d . 1 . .
    O O4B 0.3322(4) 0.7019(2) 0.67849(8) 0.0228(4) Uani d . 1 . .
    O O5B -0.0221(4) 0.6326(3) 0.62559(10) 0.0363(5) Uani d . 1 . .
    O O6B 0.3468(3) 1.0408(2) 0.66523(8) 0.0209(4) Uani d . 1 . .
    O O7B 0.1098(4) 1.0641(4) 0.58456(9) 0.0352(5) Uani d . 1 . .
loop_
    _atom_site_aniso_label
    _atom_site_aniso_U_11
    _atom_site_aniso_U_22
    _atom_site_aniso_U_33
    _atom_site_aniso_U_12
    _atom_site_aniso_U_13
    _atom_site_aniso_U_23
    C1A 0.0121(10) 0.0187(11) 0.0174(11) 0.0013(8) 0.0022(8) 0.0014(9)
    C2A 0.0137(10) 0.0157(10) 0.0185(11) 0.0005(8) 0.0032(8) -0.0015(8)
    C3A 0.0154(11) 0.0187(11) 0.0183(11) 0.0008(8) 0.0032(8) 0.0040(9)
    C4A 0.0139(11) 0.0202(11) 0.0191(11) 0.0011(9) 0.0026(8) -0.0017(9)
    C5A 0.0167(11) 0.0218(12) 0.0215(12) -0.0022(9) 0.0013(9) 0.0007(9)
    C6A 0.0322(15) 0.0227(13) 0.0281(14) -0.0071(11) -0.0006(11) -0.0002(10)
    C7A 0.0155(11) 0.0213(11) 0.0195(12) 0.0015(9) 0.0042(9) 0.0003(9)
    C8A 0.0134(11) 0.0216(11) 0.0213(12) 0.0008(9) 0.0035(9) -0.0022(9)
    C9A 0.0177(12) 0.0311(14) 0.0230(13) 0.0057(10) 0.0015(9) 0.0051(10)
    C10A 0.0212(12) 0.0263(13) 0.0209(12) 0.0020(10) 0.0039(9) 0.0031(10)
    C11A 0.0249(14) 0.0474(18) 0.0208(13) 0.0034(12) 0.0035(10) 0.0067(12)
    C12A 0.0313(16) 0.0507(19) 0.0253(15) 0.0038(13) 0.0087(12) 0.0065(13)
    C13A 0.0171(11) 0.0213(12) 0.0192(12) 0.0014(9) 0.0006(9) 0.0023(9)
    C14A 0.0240(13) 0.0202(12) 0.0288(14) 0.0010(10) 0.0005(10) -0.0029(10)
    C15A 0.0291(14) 0.0182(11) 0.0231(13) 0.0025(10) 0.0035(10) 0.0021(9)
    C16A 0.0382(18) 0.0403(17) 0.0343(16) -0.0012(14) 0.0052(13) 0.0192(13)
    C17A 0.0157(11) 0.0221(12) 0.0243(12) 0.0011(9) 0.0034(9) -0.0006(9)
    C18A 0.0159(12) 0.0402(16) 0.0297(14) 0.0012(11) 0.0062(10) -0.0018(12)
    N1A 0.0123(9) 0.0177(9) 0.0199(10) 0.0007(7) 0.0017(7) 0.0010(7)
    N2A 0.0121(9) 0.0221(10) 0.0270(11) -0.0006(8) 0.0027(8) 0.0018(8)
    N3A 0.0148(10) 0.0221(10) 0.0243(11) -0.0001(8) 0.0037(8) 0.0019(8)
    O1A 0.0183(8) 0.0172(8) 0.0222(9) -0.0004(6) -0.0001(7) 0.0001(7)
    O2A 0.0133(8) 0.0174(8) 0.0233(9) 0.0017(6) 0.0033(6) -0.0017(7)
    O3A 0.0172(9) 0.0231(9) 0.0385(11) -0.0029(7) 0.0079(8) -0.0019(8)
    O4A 0.0183(8) 0.0242(9) 0.0230(9) -0.0012(7) 0.0035(7) 0.0049(7)
    O5A 0.0300(11) 0.0354(12) 0.0319(11) 0.0004(9) -0.0069(9) 0.0089(9)
    O6A 0.0144(8) 0.0229(9) 0.0238(9) 0.0038(7) 0.0023(7) -0.0020(7)
    O7A 0.0173(10) 0.0686(17) 0.0267(11) 0.0044(10) 0.0018(8) -0.0144(11)
    C1B 0.0139(10) 0.0202(11) 0.0173(11) -0.0023(9) -0.0002(8) 0.0009(9)
    C2B 0.0140(10) 0.0161(10) 0.0195(11) -0.0026(8) 0.0013(8) 0.0023(8)
    C3B 0.0180(11) 0.0201(11) 0.0171(11) -0.0015(9) 0.0013(8) 0.0005(9)
    C4B 0.0134(11) 0.0241(12) 0.0202(12) -0.0022(9) 0.0008(9) 0.0037(9)
    C5B 0.0164(11) 0.0252(12) 0.0219(12) 0.0006(9) 0.0003(9) 0.0043(9)
    C6B 0.0311(14) 0.0244(13) 0.0266(14) 0.0054(11) -0.0020(11) 0.0046(11)
    C7B 0.0155(11) 0.0209(11) 0.0220(12) -0.0009(9) 0.0032(9) 0.0007(9)
    C8B 0.0144(11) 0.0185(11) 0.0232(12) -0.0022(9) 0.0017(9) 0.0033(9)
    C9B 0.0185(12) 0.0321(14) 0.0216(13) -0.0063(10) 0.0013(9) -0.0007(10)
    C10B 0.0199(12) 0.0279(13) 0.0213(12) -0.0035(10) 0.0029(9) -0.0011(10)
    C11B 0.0248(14) 0.0444(17) 0.0222(14) -0.0059(12) 0.0040(10) -0.0046(12)
    C12B 0.0304(16) 0.0494(19) 0.0253(14) -0.0049(14) 0.0091(12) -0.0043(13)
    C13B 0.0184(12) 0.0193(11) 0.0190(12) -0.0015(9) 0.0016(9) -0.0029(9)
    C14B 0.0224(13) 0.0248(13) 0.0324(15) 0.0004(10) 0.0006(10) 0.0071(11)
    C15B 0.0409(17) 0.0186(12) 0.0204(13) -0.0067(11) -0.0024(11) 0.0012(10)
    C16B 0.058(2) 0.0306(15) 0.0298(16) -0.0025(15) 0.0037(14) -0.0102(12)
    C17B 0.0167(12) 0.0260(13) 0.0228(12) 0.0006(9) 0.0043(9) 0.0000(10)
    C18B 0.0187(13) 0.0454(17) 0.0281(14) -0.0006(11) 0.0073(11) -0.0006(12)
    N1B 0.0121(9) 0.0196(10) 0.0179(10) -0.0014(7) 0.0018(7) 0.0005(8)
    N2B 0.0117(9) 0.0252(11) 0.0233(11) -0.0001(8) 0.0014(7) 0.0003(8)
    N3B 0.0146(9) 0.0244(11) 0.0212(10) 0.0009(8) 0.0023(8) 0.0008(8)
    O1B 0.0187(8) 0.0184(8) 0.0207(9) -0.0015(6) -0.0008(7) 0.0015(7)
    O2B 0.0153(8) 0.0194(8) 0.0217(9) -0.0017(6) 0.0017(6) 0.0049(7)
    O3B 0.0175(9) 0.0261(10) 0.0432(12) 0.0005(7) 0.0081(8) 0.0059(9)
    O4B 0.0266(10) 0.0210(9) 0.0200(9) -0.0018(7) 0.0025(7) -0.0028(7)
    O5B 0.0365(13) 0.0351(12) 0.0329(12) -0.0066(9) -0.0092(9) -0.0049(9)
    O6B 0.0149(8) 0.0252(9) 0.0225(9) -0.0050(7) 0.0006(7) 0.0054(7)
    O7B 0.0190(10) 0.0659(16) 0.0212(10) -0.0011(10) 0.0010(7) 0.0101(10)
_geom_special_details
;
All e.s.d.'s (except the e.s.d. in the dihedral angle between two l.s. planes)
are estimated using the full covariance matrix. The cell e.s.d.'s are taken
into account individually in the estimation of e.s.d.'s in distances, angles
and torsion angles; correlations between e.s.d.'s in cell parameters are only
used when they are defined by crystal symmetry. An approximate (isotropic)
treatment of cell e.s.d.'s is used for estimating e.s.d.'s involving l.s.
planes.
;
loop_
    _geom_bond_atom_site_label_1
    _geom_bond_atom_site_label_2
    _geom_bond_site_symmetry_2
    _geom_bond_distance
    _geom_bond_publ_flag
    C1A O1A . 1.412(3) ?
    C1A N1A . 1.446(3) ?
    C1A C2A . 1.519(3) ?
    C1A H1A . 1.0000 ?
    C2A O2A . 1.437(3) ?
    C2A C3A . 1.521(3) ?
    C2A H2A . 1.0000 ?
    C3A O4A . 1.440(3) ?
    C3A C4A . 1.530(3) ?
    C3A H3A . 1.0000 ?
    C4A O6A . 1.446(3) ?
    C4A C5A . 1.520(4) ?
    C4A H4A . 1.0000 ?
    C5A O1A . 1.440(3) ?
    C5A C6A . 1.516(4) ?
    C5A H5A . 1.0000 ?
    C6A H6A1 . 0.9800 ?
    C6A H6A2 . 0.9800 ?
    C6A H6A3 . 0.9800 ?
    C7A N1A . 1.354(3) ?
    C7A C8A . 1.369(3) ?
    C7A H7A . 0.9500 ?
    C8A N3A . 1.369(3) ?
    C8A C9A . 1.497(4) ?
    C9A C10A . 1.517(4) ?
    C9A H9A1 . 0.9900 ?
    C9A H9A2 . 0.9900 ?
    C10A C11A . 1.526(4) ?
    C10A H10A . 0.9900 ?
    C10A H10B . 0.9900 ?
    C11A C12A . 1.514(4) ?
    C11A H11A . 0.9900 ?
    C11A H11B . 0.9900 ?
    C12A H12A . 0.9800 ?
    C12A H12B . 0.9800 ?
    C12A H12C . 0.9800 ?
    C13A O3A . 1.200(3) ?
    C13A O2A . 1.355(3) ?
    C13A C14A . 1.500(4) ?
    C14A H14A . 0.9800 ?
    C14A H14B . 0.9800 ?
    C14A H14C . 0.9800 ?
    C15A O5A . 1.193(4) ?
    C15A O4A . 1.351(3) ?
    C15A C16A . 1.495(4) ?
    C16A H16A . 0.9800 ?
    C16A H16B . 0.9800 ?
    C16A H16C . 0.9800 ?
    C17A O7A . 1.198(3) ?
    C17A O6A . 1.359(3) ?
    C17A C18A . 1.497(4) ?
    C18A H18A . 0.9800 ?
    C18A H18B . 0.9800 ?
    C18A H18C . 0.9800 ?
    N1A N2A . 1.351(3) ?
    N2A N3A . 1.310(3) ?
    C1B O1B . 1.409(3) ?
    C1B N1B . 1.452(3) ?
    C1B C2B . 1.523(3) ?
    C1B H1B . 1.0000 ?
    C2B O2B . 1.438(3) ?
    C2B C3B . 1.520(3) ?
    C2B H2B . 1.0000 ?
    C3B O4B . 1.443(3) ?
    C3B C4B . 1.528(3) ?
    C3B H3B . 1.0000 ?
    C4B O6B . 1.451(3) ?
    C4B C5B . 1.522(4) ?
    C4B H4B . 1.0000 ?
    C5B O1B . 1.444(3) ?
    C5B C6B . 1.515(4) ?
    C5B H5B . 1.0000 ?
    C6B H6B1 . 0.9800 ?
    C6B H6B2 . 0.9800 ?
    C6B H6B3 . 0.9800 ?
    C7B N1B . 1.350(3) ?
    C7B C8B . 1.369(3) ?
    C7B H7B . 0.9500 ?
    C8B N3B . 1.367(3) ?
    C8B C9B . 1.493(4) ?
    C9B C10B . 1.520(4) ?
    C9B H9B1 . 0.9900 ?
    C9B H9B2 . 0.9900 ?
    C10B C11B . 1.517(4) ?
    C10B H10C . 0.9900 ?
    C10B H10D . 0.9900 ?
    C11B C12B . 1.519(4) ?
    C11B H11C . 0.9900 ?
    C11B H11D . 0.9900 ?
    C12B H12D . 0.9800 ?
    C12B H12E . 0.9800 ?
    C12B H12F . 0.9800 ?
    C13B O3B . 1.196(3) ?
    C13B O2B . 1.361(3) ?
    C13B C14B . 1.498(4) ?
    C14B H14D . 0.9800 ?
    C14B H14E . 0.9800 ?
    C14B H14F . 0.9800 ?
    C15B O5B . 1.196(4) ?
    C15B O4B . 1.358(3) ?
    C15B C16B . 1.495(5) ?
    C16B H16D . 0.9800 ?
    C16B H16E . 0.9800 ?
    C16B H16F . 0.9800 ?
    C17B O7B . 1.196(3) ?
    C17B O6B . 1.355(3) ?
    C17B C18B . 1.496(4) ?
    C18B H18D . 0.9800 ?
    C18B H18E . 0.9800 ?
    C18B H18F . 0.9800 ?
    N1B N2B . 1.352(3) ?
    N2B N3B . 1.307(3) ?
loop_
    _geom_angle_atom_site_label_1
    _geom_angle_atom_site_label_2
    _geom_angle_atom_site_label_3
    _geom_angle_site_symmetry_1
    _geom_angle_site_symmetry_3
    _geom_angle
    _geom_angle_publ_flag
    O1A C1A N1A . . 106.41(19) ?
    O1A C1A C2A . . 108.84(19) ?
    N1A C1A C2A . . 111.89(19) ?
    O1A C1A H1A . . 109.9 ?
    N1A C1A H1A . . 109.9 ?
    C2A C1A H1A . . 109.9 ?
    O2A C2A C1A . . 108.36(19) ?
    O2A C2A C3A . . 108.51(19) ?
    C1A C2A C3A . . 108.96(19) ?
    O2A C2A H2A . . 110.3 ?
    C1A C2A H2A . . 110.3 ?
    C3A C2A H2A . . 110.3 ?
    O4A C3A C2A . . 104.62(19) ?
    O4A C3A C4A . . 111.7(2) ?
    C2A C3A C4A . . 111.91(19) ?
    O4A C3A H3A . . 109.5 ?
    C2A C3A H3A . . 109.5 ?
    C4A C3A H3A . . 109.5 ?
    O6A C4A C5A . . 111.8(2) ?
    O6A C4A C3A . . 107.00(19) ?
    C5A C4A C3A . . 111.2(2) ?
    O6A C4A H4A . . 108.9 ?
    C5A C4A H4A . . 108.9 ?
    C3A C4A H4A . . 108.9 ?
    O1A C5A C6A . . 105.6(2) ?
    O1A C5A C4A . . 111.2(2) ?
    C6A C5A C4A . . 113.1(2) ?
    O1A C5A H5A . . 108.9 ?
    C6A C5A H5A . . 108.9 ?
    C4A C5A H5A . . 108.9 ?
    C5A C6A H6A1 . . 109.5 ?
    C5A C6A H6A2 . . 109.5 ?
    H6A1 C6A H6A2 . . 109.5 ?
    C5A C6A H6A3 . . 109.5 ?
    H6A1 C6A H6A3 . . 109.5 ?
    H6A2 C6A H6A3 . . 109.5 ?
    N1A C7A C8A . . 104.7(2) ?
    N1A C7A H7A . . 127.6 ?
    C8A C7A H7A . . 127.6 ?
    C7A C8A N3A . . 107.9(2) ?
    C7A C8A C9A . . 129.8(2) ?
    N3A C8A C9A . . 122.3(2) ?
    C8A C9A C10A . . 113.5(2) ?
    C8A C9A H9A1 . . 108.9 ?
    C10A C9A H9A1 . . 108.9 ?
    C8A C9A H9A2 . . 108.9 ?
    C10A C9A H9A2 . . 108.9 ?
    H9A1 C9A H9A2 . . 107.7 ?
    C9A C10A C11A . . 112.7(2) ?
    C9A C10A H10A . . 109.0 ?
    C11A C10A H10A . . 109.0 ?
    C9A C10A H10B . . 109.0 ?
    C11A C10A H10B . . 109.0 ?
    H10A C10A H10B . . 107.8 ?
    C12A C11A C10A . . 113.0(2) ?
    C12A C11A H11A . . 109.0 ?
    C10A C11A H11A . . 109.0 ?
    C12A C11A H11B . . 109.0 ?
    C10A C11A H11B . . 109.0 ?
    H11A C11A H11B . . 107.8 ?
    C11A C12A H12A . . 109.5 ?
    C11A C12A H12B . . 109.5 ?
    H12A C12A H12B . . 109.5 ?
    C11A C12A H12C . . 109.5 ?
    H12A C12A H12C . . 109.5 ?
    H12B C12A H12C . . 109.5 ?
    O3A C13A O2A . . 124.0(2) ?
    O3A C13A C14A . . 125.5(2) ?
    O2A C13A C14A . . 110.5(2) ?
    C13A C14A H14A . . 109.5 ?
    C13A C14A H14B . . 109.5 ?
    H14A C14A H14B . . 109.5 ?
    C13A C14A H14C . . 109.5 ?
    H14A C14A H14C . . 109.5 ?
    H14B C14A H14C . . 109.5 ?
    O5A C15A O4A . . 123.3(3) ?
    O5A C15A C16A . . 126.7(3) ?
    O4A C15A C16A . . 110.0(2) ?
    C15A C16A H16A . . 109.5 ?
    C15A C16A H16B . . 109.5 ?
    H16A C16A H16B . . 109.5 ?
    C15A C16A H16C . . 109.5 ?
    H16A C16A H16C . . 109.5 ?
    H16B C16A H16C . . 109.5 ?
    O7A C17A O6A . . 123.1(2) ?
    O7A C17A C18A . . 125.3(3) ?
    O6A C17A C18A . . 111.6(2) ?
    C17A C18A H18A . . 109.5 ?
    C17A C18A H18B . . 109.5 ?
    H18A C18A H18B . . 109.5 ?
    C17A C18A H18C . . 109.5 ?
    H18A C18A H18C . . 109.5 ?
    H18B C18A H18C . . 109.5 ?
    N2A N1A C7A . . 111.1(2) ?
    N2A N1A C1A . . 121.4(2) ?
    C7A N1A C1A . . 127.1(2) ?
    N3A N2A N1A . . 106.6(2) ?
    N2A N3A C8A . . 109.6(2) ?
    C1A O1A C5A . . 111.88(18) ?
    C13A O2A C2A . . 117.27(19) ?
    C15A O4A C3A . . 117.9(2) ?
    C17A O6A C4A . . 115.87(19) ?
    O1B C1B N1B . . 106.14(19) ?
    O1B C1B C2B . . 109.43(19) ?
    N1B C1B C2B . . 112.5(2) ?
    O1B C1B H1B . . 109.6 ?
    N1B C1B H1B . . 109.6 ?
    C2B C1B H1B . . 109.6 ?
    O2B C2B C3B . . 108.53(19) ?
    O2B C2B C1B . . 108.20(19) ?
    C3B C2B C1B . . 108.09(19) ?
    O2B C2B H2B . . 110.6 ?
    C3B C2B H2B . . 110.6 ?
    C1B C2B H2B . . 110.6 ?
    O4B C3B C2B . . 105.76(19) ?
    O4B C3B C4B . . 110.6(2) ?
    C2B C3B C4B . . 112.0(2) ?
    O4B C3B H3B . . 109.5 ?
    C2B C3B H3B . . 109.5 ?
    C4B C3B H3B . . 109.5 ?
    O6B C4B C5B . . 110.9(2) ?
    O6B C4B C3B . . 107.1(2) ?
    C5B C4B C3B . . 111.6(2) ?
    O6B C4B H4B . . 109.1 ?
    C5B C4B H4B . . 109.1 ?
    C3B C4B H4B . . 109.1 ?
    O1B C5B C6B . . 105.7(2) ?
    O1B C5B C4B . . 110.5(2) ?
    C6B C5B C4B . . 114.1(2) ?
    O1B C5B H5B . . 108.8 ?
    C6B C5B H5B . . 108.8 ?
    C4B C5B H5B . . 108.8 ?
    C5B C6B H6B1 . . 109.5 ?
    C5B C6B H6B2 . . 109.5 ?
    H6B1 C6B H6B2 . . 109.5 ?
    C5B C6B H6B3 . . 109.5 ?
    H6B1 C6B H6B3 . . 109.5 ?
    H6B2 C6B H6B3 . . 109.5 ?
    N1B C7B C8B . . 104.4(2) ?
    N1B C7B H7B . . 127.8 ?
    C8B C7B H7B . . 127.8 ?
    N3B C8B C7B . . 108.0(2) ?
    N3B C8B C9B . . 122.2(2) ?
    C7B C8B C9B . . 129.8(2) ?
    C8B C9B C10B . . 113.5(2) ?
    C8B C9B H9B1 . . 108.9 ?
    C10B C9B H9B1 . . 108.9 ?
    C8B C9B H9B2 . . 108.9 ?
    C10B C9B H9B2 . . 108.9 ?
    H9B1 C9B H9B2 . . 107.7 ?
    C11B C10B C9B . . 113.1(2) ?
    C11B C10B H10C . . 108.9 ?
    C9B C10B H10C . . 108.9 ?
    C11B C10B H10D . . 108.9 ?
    C9B C10B H10D . . 108.9 ?
    H10C C10B H10D . . 107.8 ?
    C10B C11B C12B . . 113.6(3) ?
    C10B C11B H11C . . 108.9 ?
    C12B C11B H11C . . 108.9 ?
    C10B C11B H11D . . 108.9 ?
    C12B C11B H11D . . 108.9 ?
    H11C C11B H11D . . 107.7 ?
    C11B C12B H12D . . 109.5 ?
    C11B C12B H12E . . 109.5 ?
    H12D C12B H12E . . 109.5 ?
    C11B C12B H12F . . 109.5 ?
    H12D C12B H12F . . 109.5 ?
    H12E C12B H12F . . 109.5 ?
    O3B C13B O2B . . 123.8(2) ?
    O3B C13B C14B . . 125.6(2) ?
    O2B C13B C14B . . 110.6(2) ?
    C13B C14B H14D . . 109.5 ?
    C13B C14B H14E . . 109.5 ?
    H14D C14B H14E . . 109.5 ?
    C13B C14B H14F . . 109.5 ?
    H14D C14B H14F . . 109.5 ?
    H14E C14B H14F . . 109.5 ?
    O5B C15B O4B . . 123.1(3) ?
    O5B C15B C16B . . 126.2(3) ?
    O4B C15B C16B . . 110.7(3) ?
    C15B C16B H16D . . 109.5 ?
    C15B C16B H16E . . 109.5 ?
    H16D C16B H16E . . 109.5 ?
    C15B C16B H16F . . 109.5 ?
    H16D C16B H16F . . 109.5 ?
    H16E C16B H16F . . 109.5 ?
    O7B C17B O6B . . 123.2(2) ?
    O7B C17B C18B . . 125.3(3) ?
    O6B C17B C18B . . 111.5(2) ?
    C17B C18B H18D . . 109.5 ?
    C17B C18B H18E . . 109.5 ?
    H18D C18B H18E . . 109.5 ?
    C17B C18B H18F . . 109.5 ?
    H18D C18B H18F . . 109.5 ?
    H18E C18B H18F . . 109.5 ?
    C7B N1B N2B . . 111.4(2) ?
    C7B N1B C1B . . 126.5(2) ?
    N2B N1B C1B . . 121.5(2) ?
    N3B N2B N1B . . 106.3(2) ?
    N2B N3B C8B . . 109.8(2) ?
    C1B O1B C5B . . 111.96(19) ?
    C13B O2B C2B . . 117.18(19) ?
    C15B O4B C3B . . 116.7(2) ?
    C17B O6B C4B . . 115.64(19) ?
loop_
    _geom_hbond_atom_site_label_D
    _geom_hbond_atom_site_label_H
    _geom_hbond_atom_site_label_A
    _geom_hbond_site_symmetry_A
    _geom_hbond_distance_DH
    _geom_hbond_distance_HA
    _geom_hbond_distance_DA
    _geom_hbond_angle_DHA
    C1B H1B O3B 1_455 1.00 2.53 3.362(3) 141
    C2A H2A O3A . 1.00 2.26 2.701(3) 105
    C2B H2B O3B . 1.00 2.26 2.698(3) 105
    C3A H3A O3A 1_655 1.00 2.32 3.214(3) 149
    C3B H3B O3B 1_455 1.00 2.27 3.165(3) 148
    C4A H4A O5A . 1.00 2.56 3.046(3) 110
    C4A H4A O7A . 1.00 2.23 2.682(3) 106
    C4B H4B O5B . 1.00 2.57 3.067(3) 110
    C4B H4B O7B . 1.00 2.21 2.670(3) 106
    C7A H7A N3A 1_655 0.95 2.39 3.308(4) 161
    C7B H7B N3B 1_455 0.95 2.40 3.313(4) 161
    C14A H14A O1A 1_545 0.98 2.47 3.377(3) 154
    C14B H14D O1B 1_545 0.98 2.35 3.261(3) 155
    C16A H16A O7B 1_545 0.98 2.41 3.295(4) 150
    C16B H16F O7A . 0.98 2.51 3.401(4) 150
