# Supplementary material for: 4-Butyl-1-(2,3,4-tri-O-acetyl-β-l-fuco­pyranos­yl)-1H-1,2,3-triazole
Source: Acta Crystallogr Sect E Struct Rep Online. 2009 Jul 25;65(Pt 8):o1992–3. doi: 10.1107/S1600536809028700 (PMC2977263; doi:10.1107/S1600536809028700)
Supplement: Supplementary file 2 [file e-65-o1992-Isup2.hkl]

# 
# h,k,l, Fc-squared, Fo-squared, sigma(Fo-squared) and status flag 
# 
data_I
_shelx_title ' 06mz006m in P1' 
_shelx_refln_list_code          4 
_shelx_F_calc_maximum      106.70 
_exptl_crystal_F_000       424.00 
_reflns_d_resolution_high  0.7500 
 
loop_ 
 _symmetry_equiv_pos_as_xyz 
 'x, y, z' 
 
_cell_length_a     5.5173 
_cell_length_b     7.7442 
_cell_length_c    24.1013 
_cell_angle_alpha  94.507 
_cell_angle_beta   96.151 
_cell_angle_gamma  91.227 
 
_shelx_F_squared_multiplier     1.000 
 
loop_ 
 _refln_index_h 
 _refln_index_k 
 _refln_index_l 
 _refln_F_squared_calc 
 _refln_F_squared_meas 
 _refln_F_squared_sigma 
 _refln_observed_status 
   1   0   0     4794.09     5851.28     76.11 o 
   2   0   0      141.29      149.49      2.56 o 
   3   0   0     1006.11     1291.60     17.47 o 
   4   0   0      183.54      199.87      3.85 o 
   5   0   0      484.34      518.19      8.33 o 
   6   0   0       16.49       16.34      1.82 o 
   7   0   0        5.27        9.50      2.51 o 
  -7   1   0       26.87       35.54      3.54 o 
  -6   1   0      141.04      146.68      4.68 o 
  -5   1   0      311.80      311.79     11.95 o 
  -4   1   0       52.11       56.02      1.84 o 
  -3   1   0      150.60      160.92      3.02 o 
  -2   1   0     1175.46     1380.01     18.27 o 
  -1   1   0     4730.87     5140.64     66.74 o 
   0   1   0      861.38      839.58     11.42 o 
   1   1   0     1223.49     1429.52     18.66 o 
   2   1   0     1255.57     1522.44     20.08 o 
   3   1   0       72.22       93.13      2.07 o 
   4   1   0       90.71       85.95      2.24 o 
   5   1   0       29.94       34.60      2.16 o 
   6   1   0      170.46      177.08      8.01 o 
   7   1   0       27.70       24.45      3.30 o 
  -6   2   0        4.96        7.52      1.55 o 
  -5   2   0      130.44      129.64      6.02 o 
  -4   2   0      138.81      163.92      3.41 o 
  -3   2   0       27.17       26.29      1.17 o 
  -2   2   0      423.63      470.84      6.79 o 
  -1   2   0      826.89      877.12     15.71 o 
   0   2   0    11162.25    12068.94    274.40 o 
   1   2   0      423.08      436.31      6.12 o 
   2   2   0      167.00      168.75      4.10 o 
   3   2   0       70.86       77.09      1.90 o 
   4   2   0       42.48       46.91      2.11 o 
   5   2   0       91.32       94.06      4.95 o 
   6   2   0       31.81       30.09      3.57 o 
   7   2   0       13.52       18.44      2.97 o 
  -6   3   0      146.58      145.78      4.45 o 
  -5   3   0       47.65       46.19      1.93 o 
  -4   3   0      274.20      271.93      4.91 o 
  -3   3   0      710.95      763.99     13.09 o 
  -2   3   0       66.51       57.73      1.47 o 
  -1   3   0     1014.85     1051.17     28.57 o 
   0   3   0     4811.28     5122.53    127.16 o 
   1   3   0       81.55       91.56      3.85 o 
   2   3   0      544.29      615.95      8.78 o 
   3   3   0      161.02      166.22      3.25 o 
   4   3   0      276.52      276.33      4.97 o 
   5   3   0       20.20       25.10      1.95 o 
   6   3   0       12.26       14.63      2.88 o 
  -6   4   0       67.23       75.17      4.52 o 
  -5   4   0      287.02      277.94      6.66 o 
  -4   4   0       75.33       77.10      2.94 o 
  -3   4   0        9.13        9.91      1.36 o 
  -2   4   0       54.88       49.85      2.02 o 
  -1   4   0      108.88       98.61      2.95 o 
   0   4   0       78.73       70.63      3.42 o 
   1   4   0      197.25      201.87      3.50 o 
   2   4   0      132.16      143.97      3.13 o 
   3   4   0       60.84       58.12      1.88 o 
   4   4   0       50.32       51.94      1.91 o 
   5   4   0      114.66      116.63      4.11 o 
   6   4   0       24.29       25.10      3.41 o 
  -6   5   0       60.09       68.57      3.08 o 
  -5   5   0       28.89       27.22      2.12 o 
  -4   5   0      302.80      271.87      6.47 o 
  -3   5   0      107.81       96.94      3.29 o 
  -2   5   0      115.48      103.11      3.17 o 
  -1   5   0      265.85      258.35      7.13 o 
   0   5   0      300.07      331.88      9.32 o 
   1   5   0      308.00      308.51      5.10 o 
   2   5   0       92.21       95.45      3.13 o 
   3   5   0       30.61       31.91      1.69 o 
   4   5   0      158.28      152.23      3.53 o 
   5   5   0       76.42       76.42      5.15 o 
   6   5   0        2.75        5.75      2.43 o 
  -6   6   0        6.08       15.69      4.42 o 
  -5   6   0      220.15      207.07      5.89 o 
  -4   6   0       22.24       22.54      1.99 o 
  -3   6   0      321.58      285.15      6.67 o 
  -2   6   0      239.55      222.66      9.26 o 
  -1   6   0      186.49      197.42      4.89 o 
   0   6   0      305.52      315.48      6.73 o 
   1   6   0       57.76       59.43      1.91 o 
   2   6   0      401.05      385.74     19.08 o 
   3   6   0      102.05       96.31      2.70 o 
   4   6   0       94.93       93.52      3.66 o 
   5   6   0       85.24      102.30      6.08 o 
  -5   7   0        0.87        6.44      1.68 o 
  -4   7   0       90.53       82.87      3.53 o 
  -3   7   0       40.48       36.66      5.12 o 
  -2   7   0      140.19      122.88      3.99 o 
  -1   7   0        0.66       11.91      2.07 o 
   0   7   0      146.56      135.38      4.05 o 
   1   7   0       71.49       64.52      5.81 o 
   2   7   0       44.37       42.94      2.26 o 
   3   7   0       14.26       15.78      2.15 o 
   4   7   0       12.94       17.22      1.80 o 
   5   7   0       14.76       24.78      3.09 o 
  -4   8   0        8.27        9.79      2.30 o 
  -3   8   0       19.50       20.14      2.06 o 
  -2   8   0       63.37       56.36      2.83 o 
  -1   8   0       26.64       28.21      2.08 o 
   0   8   0        3.36        1.58      2.35 o 
   1   8   0       51.56       47.09      2.50 o 
   2   8   0       35.54       35.33      2.24 o 
   3   8   0       14.85       21.14      2.40 o 
  -3   9   0        5.24        3.90      1.60 o 
  -2   9   0       13.43       15.39      1.87 o 
  -1   9   0        3.08        5.60      1.53 o 
   0   9   0       22.47       20.60      2.58 o 
   1   9   0       19.97       23.35      2.06 o 
   2   9   0       11.21       13.12      1.60 o 
   3   9   0       60.23       61.96      4.05 o 
  -1  10   0        4.39        7.55      1.61 o 
   0  10   0        8.09        7.98      3.26 o 
   1  10   0       20.10       26.77      2.20 o 
  -1 -10   1       11.55       17.98      1.86 o 
   0 -10   1        7.46       13.23      2.98 o 
   1 -10   1        5.35        8.80      3.68 o 
  -2  -9   1       23.64       31.36      2.15 o 
  -1  -9   1       27.77       27.26      2.12 o 
   0  -9   1       16.99       17.22      1.87 o 
   1  -9   1        9.23       11.73      1.87 o 
   2  -9   1       15.26       19.40      2.02 o 
   3  -9   1       34.74       37.44      2.69 o 
  -3  -8   1       28.59       29.93      2.01 o 
  -2  -8   1      128.84      126.31      4.10 o 
  -1  -8   1       58.83       60.21      2.76 o 
   0  -8   1        0.56        3.51      1.25 o 
   1  -8   1       42.69       37.03      2.31 o 
   2  -8   1       20.14       19.62      1.90 o 
   3  -8   1       15.67       13.22      1.88 o 
   4  -8   1       31.51       34.65      2.54 o 
  -5  -7   1       51.70       56.45      4.52 o 
  -4  -7   1       54.25       61.16      4.31 o 
  -3  -7   1       73.90       67.48      2.37 o 
  -2  -7   1       44.89       46.62      2.32 o 
  -1  -7   1       45.50       47.80      2.35 o 
   0  -7   1      321.92      303.04      6.85 o 
   1  -7   1      251.57      245.37      5.94 o 
   2  -7   1       21.97       21.01      2.57 o 
   3  -7   1       35.29       33.50      2.28 o 
   4  -7   1        7.78       10.87      1.83 o 
   5  -7   1      152.38      133.60      4.74 o 
  -5  -6   1      228.42      236.50      9.89 o 
  -4  -6   1      190.26      188.01      5.42 o 
  -3  -6   1      293.93      285.16      5.32 o 
  -2  -6   1       42.50       41.10      4.78 o 
  -1  -6   1       34.37       37.85      1.98 o 
   0  -6   1       33.54       38.58      3.05 o 
   1  -6   1      237.92      227.46      9.98 o 
   2  -6   1      332.18      306.63      6.81 o 
   3  -6   1       59.80       56.84      3.38 o 
   4  -6   1       95.60       82.64      3.36 o 
   5  -6   1      104.85      104.99      4.01 o 
   6  -6   1      100.25      105.76      4.00 o 
  -6  -5   1       59.86       61.97      5.12 o 
  -5  -5   1      215.45      217.25      9.15 o 
  -4  -5   1      146.59      137.42      5.18 o 
  -3  -5   1        2.03        5.44      1.21 o 
  -2  -5   1      304.89      298.96      5.13 o 
  -1  -5   1       45.63       41.28      6.29 o 
   0  -5   1       69.17       70.39      2.37 o 
   1  -5   1       41.51       45.17      1.99 o 
   2  -5   1       64.38       60.02      2.40 o 
   3  -5   1       35.03       31.02      1.96 o 
   4  -5   1       67.82       60.44      2.74 o 
   5  -5   1       22.29       20.88      2.21 o 
   6  -5   1       47.34       52.69      2.92 o 
  -6  -4   1       96.56       97.06      6.09 o 
  -5  -4   1      110.07      109.08      6.11 o 
  -4  -4   1       67.85       62.55      2.08 o 
  -3  -4   1      151.52      153.77      3.24 o 
  -2  -4   1       63.97       58.40      1.70 o 
  -1  -4   1       87.89       88.59      2.00 o 
   0  -4   1     1381.63     1586.65     21.01 o 
   1  -4   1      211.73      203.60      4.78 o 
   2  -4   1       37.91       32.20      2.82 o 
   3  -4   1      212.00      223.18      4.01 o 
   4  -4   1       75.14       73.03      2.86 o 
   5  -4   1       44.61       44.33      2.47 o 
   6  -4   1       83.90       87.07      6.51 o 
  -6  -3   1      202.03      191.68      8.67 o 
  -5  -3   1      237.31      224.35      6.02 o 
  -4  -3   1      305.46      322.69      5.58 o 
  -3  -3   1      266.01      298.93      5.00 o 
  -2  -3   1      290.46      294.87      4.68 o 
  -1  -3   1     1266.97     1370.65     18.20 o 
   0  -3   1     1520.05     1639.75     21.50 o 
   1  -3   1      193.99      192.56      3.98 o 
   2  -3   1      461.58      492.24      7.13 o 
   3  -3   1       34.95       29.60      1.29 o 
   4  -3   1       94.42       90.19      2.45 o 
   5  -3   1       63.40       58.54      2.13 o 
   6  -3   1       30.87       37.19      3.47 o 
   7  -3   1        2.65        5.78      2.01 o 
  -7  -2   1        7.82       12.20      2.84 o 
  -6  -2   1        9.30        9.36      2.64 o 
  -5  -2   1      212.74      219.72      4.39 o 
  -4  -2   1      148.42      168.43      6.96 o 
  -3  -2   1       94.18      109.54      2.37 o 
  -2  -2   1      357.29      414.76      7.16 o 
  -1  -2   1      835.52      934.07     12.46 o 
   0  -2   1     7571.76     8601.64    175.46 o 
   1  -2   1      344.07      326.39      9.41 o 
   2  -2   1      207.81      190.87      3.20 o 
   3  -2   1       42.98       47.34      1.49 o 
   4  -2   1       60.50       73.19      2.15 o 
   5  -2   1       67.71       68.39      2.28 o 
   6  -2   1       16.99       19.72      1.93 o 
  -7  -1   1       21.71       24.29      3.26 o 
  -6  -1   1       68.67       72.86      4.98 o 
  -5  -1   1      308.00      326.82      5.83 o 
  -4  -1   1       36.44       35.59      1.48 o 
  -3  -1   1      122.27      126.67      2.55 o 
  -2  -1   1     1406.69     1771.28     23.25 o 
  -1  -1   1     4799.32     5564.01     72.13 o 
   0  -1   1     4036.11     4080.71     53.55 o 
   1  -1   1      381.56      376.03      5.21 o 
   2  -1   1      313.96      350.60      6.44 o 
   3  -1   1       75.79       71.86      1.82 o 
   4  -1   1      211.80      213.02      4.04 o 
   5  -1   1      412.79      439.55      7.33 o 
   6  -1   1       66.19       69.37      3.20 o 
   7  -1   1       22.89       28.01      3.23 o 
  -7   0   1       61.40       68.93      4.95 o 
  -6   0   1       41.98       42.00      2.46 o 
  -5   0   1       59.03       64.51      2.21 o 
  -4   0   1      523.50      630.98      9.44 o 
  -3   0   1       13.77       15.12      1.10 o 
  -2   0   1      101.34      144.72      2.50 o 
  -1   0   1    11383.89    14514.51    496.18 o 
   0   0   1      185.89       -0.05      0.05 o 
   1   0   1      320.27      406.11      5.55 o 
   2   0   1      647.68      831.88     13.23 o 
   3   0   1      101.77      105.17      2.24 o 
   4   0   1        9.96        9.14      0.97 o 
   5   0   1      281.12      287.40     10.51 o 
   6   0   1       18.38       16.64      1.87 o 
   7   0   1       40.08       45.83      4.14 o 
  -7   1   1       51.02       63.61      4.67 o 
  -6   1   1      178.27      190.14      5.46 o 
  -5   1   1       52.45       50.74      1.98 o 
  -4   1   1       28.98       30.20      1.87 o 
  -3   1   1      185.56      217.99      3.78 o 
  -2   1   1     1106.64     1364.76     18.09 o 
  -1   1   1     2858.14     3145.13     40.58 o 
   0   1   1     2321.63     2264.02     29.58 o 
   1   1   1      996.36     1088.90     16.51 o 
   2   1   1       42.38       59.67      1.38 o 
   3   1   1      179.33      221.92      3.80 o 
   4   1   1        9.78       10.40      1.04 o 
   5   1   1      173.14      175.44      5.01 o 
   6   1   1       13.87       15.70      2.06 o 
   7   1   1       21.80       26.19      3.39 o 
  -6   2   1       65.14       68.85      2.40 o 
  -5   2   1      159.31      149.80      6.91 o 
  -4   2   1       35.18       38.12      1.60 o 
  -3   2   1      406.66      473.65      7.14 o 
  -2   2   1      136.02      130.17      2.40 o 
  -1   2   1      167.24      170.98      3.42 o 
   0   2   1      978.11     1047.72     13.81 o 
   1   2   1      767.80      833.12     11.17 o 
   2   2   1      330.35      366.73      6.29 o 
   3   2   1       24.36       27.23      1.15 o 
   4   2   1       82.81       75.01      2.11 o 
   5   2   1      185.54      195.29      5.43 o 
   6   2   1       43.42       42.60      4.07 o 
   7   2   1        3.14        4.71      2.15 o 
  -6   3   1       17.53       22.88      1.90 o 
  -5   3   1       70.16       71.19      2.35 o 
  -4   3   1       52.31       54.80      1.92 o 
  -3   3   1        2.32        2.33      1.59 o 
  -2   3   1      136.99      134.12      2.51 o 
  -1   3   1     1233.86     1211.52     19.71 o 
   0   3   1      550.63      534.87      7.44 o 
   1   3   1     1215.85     1326.36     17.62 o 
   2   3   1      109.69      105.34      2.19 o 
   3   3   1      129.70      147.84      3.11 o 
   4   3   1       79.53       78.20      2.21 o 
   5   3   1       62.96       62.17      2.89 o 
   6   3   1       88.42       95.55      5.99 o 
  -6   4   1       67.31       64.97      2.96 o 
  -5   4   1       80.20       79.27      3.18 o 
  -4   4   1      156.33      134.88      3.96 o 
  -3   4   1       54.03       50.73      2.85 o 
  -2   4   1       40.23       37.26      1.78 o 
  -1   4   1       44.83       49.78      2.18 o 
   0   4   1      451.26      524.60     12.31 o 
   1   4   1      116.73      114.72      2.47 o 
   2   4   1       16.96       24.27      1.65 o 
   3   4   1        2.70        3.95      0.86 o 
   4   4   1       39.55       39.28      2.39 o 
   5   4   1      123.94      113.14      4.08 o 
   6   4   1       39.65       39.87      4.14 o 
  -6   5   1       40.09       41.46      2.50 o 
  -5   5   1        3.91        5.12      1.44 o 
  -4   5   1       44.61       43.36      2.36 o 
  -3   5   1      537.08      495.71      9.78 o 
  -2   5   1        9.92       13.49      1.46 o 
  -1   5   1      358.69      381.82      8.11 o 
   0   5   1      631.42      653.72      9.38 o 
   1   5   1      394.87      415.00      6.49 o 
   2   5   1      289.42      293.58      5.07 o 
   3   5   1      258.08      245.69      8.68 o 
   4   5   1      497.00      478.51     10.20 o 
   5   5   1       37.67       42.86      4.01 o 
   6   5   1        7.86        6.65      2.63 o 
  -6   6   1       34.22       43.89      2.56 o 
  -5   6   1       25.96       22.63      2.12 o 
  -4   6   1       72.03       68.92      3.07 o 
  -3   6   1       19.02       17.93      1.79 o 
  -2   6   1       81.01       84.91      3.13 o 
  -1   6   1      159.44      139.94      3.94 o 
   0   6   1      322.22      315.25      9.36 o 
   1   6   1        3.55        7.29      3.17 o 
   2   6   1       90.23       94.45      2.59 o 
   3   6   1      148.03      135.75      3.29 o 
   4   6   1       33.08       34.87      2.37 o 
   5   6   1       16.28       24.63      3.26 o 
  -5   7   1       57.33       54.64      3.06 o 
  -4   7   1       58.43       50.55      2.81 o 
  -3   7   1       43.51       36.93      3.69 o 
  -2   7   1      156.88      143.30      4.38 o 
  -1   7   1      184.10      154.67      5.79 o 
   0   7   1      293.52      253.46      7.83 o 
   1   7   1       55.35       59.27      2.58 o 
   2   7   1       35.74       34.48      2.05 o 
   3   7   1      100.72      107.74      3.00 o 
   4   7   1        1.21        2.33      1.44 o 
   5   7   1       23.53       33.42      3.47 o 
  -4   8   1       11.77       11.96      1.95 o 
  -3   8   1       55.81       55.02      2.94 o 
  -2   8   1       15.37       15.63      1.82 o 
  -1   8   1        8.69       10.18      1.93 o 
   0   8   1       41.27       41.16      2.39 o 
   1   8   1       25.35       27.64      2.90 o 
   2   8   1       24.93       27.95      2.02 o 
   3   8   1       91.79       85.34      4.74 o 
  -3   9   1        0.61        1.84      1.42 o 
  -2   9   1       19.33       19.87      2.90 o 
  -1   9   1       14.94       18.84      2.01 o 
   0   9   1       50.04       46.51      2.70 o 
   1   9   1       84.47       77.28      3.37 o 
   2   9   1       33.81       41.68      4.52 o 
   3   9   1       23.82       33.35      2.97 o 
  -1  10   1       29.84       29.37      2.41 o 
   0  10   1       21.52       26.73      2.22 o 
   1  10   1       13.03       26.45      2.21 o 
  -1 -10   2        5.97        7.97      1.59 o 
   0 -10   2        0.59        1.84      1.30 o 
   1 -10   2        0.59        1.54      1.25 o 
  -3  -9   2       26.68       34.46      3.18 o 
  -2  -9   2       46.05       49.93      3.32 o 
  -1  -9   2       18.19       19.81      2.36 o 
   0  -9   2        1.20        2.35      1.29 o 
   1  -9   2        6.19        5.99      1.57 o 
   2  -9   2       54.96       49.33      2.85 o 
   3  -9   2       28.39       32.53      2.61 o 
  -3  -8   2       24.69       31.00      2.03 o 
  -2  -8   2       56.08       60.54      2.81 o 
  -1  -8   2       10.18       17.47      2.73 o 
   0  -8   2       39.74       40.39      2.35 o 
   1  -8   2       51.53       49.81      2.59 o 
   2  -8   2        3.05        3.82      1.33 o 
   3  -8   2       11.99        9.92      1.82 o 
   4  -8   2       29.55       27.76      3.46 o 
  -5  -7   2       85.15       93.06      5.72 o 
  -4  -7   2       50.15       57.29      4.17 o 
  -3  -7   2        1.79        3.30      2.43 o 
  -2  -7   2       29.09       27.60      1.89 o 
  -1  -7   2      110.45      121.17      7.86 o 
   0  -7   2      141.64      153.08      7.59 o 
   1  -7   2       39.92       38.41      2.20 o 
   2  -7   2       15.26       16.17      1.67 o 
   3  -7   2       63.84       61.74      2.92 o 
   4  -7   2       86.87       79.17      3.48 o 
   5  -7   2       53.48       55.17      3.02 o 
  -5  -6   2       98.02       96.97      6.02 o 
  -4  -6   2      103.53       98.77      4.15 o 
  -3  -6   2       24.44       25.46      3.34 o 
  -2  -6   2      436.03      428.81      7.03 o 
  -1  -6   2      457.17      451.67      7.16 o 
   0  -6   2       53.85       60.69      2.44 o 
   1  -6   2       25.86       28.34      3.56 o 
   2  -6   2      129.35      117.57      3.66 o 
   3  -6   2      218.30      194.94      5.17 o 
   4  -6   2      103.57       91.91      3.55 o 
   5  -6   2      168.52      168.25      5.22 o 
   6  -6   2       13.83       23.39      3.25 o 
  -6  -5   2       99.36       98.61      6.41 o 
  -5  -5   2       33.93       34.28      3.69 o 
  -4  -5   2      175.12      161.21      3.68 o 
  -3  -5   2      306.17      306.66      5.43 o 
  -2  -5   2      146.35      145.18      3.10 o 
  -1  -5   2       77.66       85.44      2.62 o 
   0  -5   2      539.69      531.11      7.77 o 
   1  -5   2      352.24      323.13      6.59 o 
   2  -5   2      213.74      184.69      4.54 o 
   3  -5   2        2.88        3.37      1.21 o 
   4  -5   2      133.46      116.87      4.56 o 
   5  -5   2      229.39      215.02      5.83 o 
   6  -5   2        4.25        9.36      2.37 o 
  -6  -4   2       28.99       34.19      3.80 o 
  -5  -4   2       85.50       77.08      5.15 o 
  -4  -4   2       50.59       58.47      2.01 o 
  -3  -4   2       24.26       23.30      1.30 o 
  -2  -4   2       67.12       64.80      1.78 o 
  -1  -4   2      120.05      112.28      3.28 o 
   0  -4   2      114.92      102.15      5.24 o 
   1  -4   2      292.15      284.28      5.69 o 
   2  -4   2       58.82       60.39      2.22 o 
   3  -4   2       50.08       53.70      1.68 o 
   4  -4   2       64.49       60.41      3.02 o 
   5  -4   2      128.24      126.43      4.05 o 
   6  -4   2       28.79       29.63      3.35 o 
  -6  -3   2       64.98       71.27      5.18 o 
  -5  -3   2       88.72       94.60      5.30 o 
  -4  -3   2       28.60       32.21      2.31 o 
  -3  -3   2      281.25      296.14      4.97 o 
  -2  -3   2       83.89       90.12      2.00 o 
  -1  -3   2       90.09       82.76      4.17 o 
   0  -3   2     2186.27     2164.17     30.29 o 
   1  -3   2     1062.64     1172.24     19.11 o 
   2  -3   2      196.14      194.33      3.30 o 
   3  -3   2      105.51      107.76      2.44 o 
   4  -3   2        5.82        3.25      0.89 o 
   5  -3   2        2.15        2.03      0.90 o 
   6  -3   2      126.68      121.77      6.23 o 
   7  -3   2      112.26      122.13      6.53 o 
  -7  -2   2       32.96       37.46      4.01 o 
  -6  -2   2       52.79       60.85      4.73 o 
  -5  -2   2        8.70       11.58      1.40 o 
  -4  -2   2       43.77       45.59      1.67 o 
  -3  -2   2      287.18      338.56      5.39 o 
  -2  -2   2      242.50      257.23      4.09 o 
  -1  -2   2       77.56       86.70      1.66 o 
   0  -2   2      901.17     1007.78     13.30 o 
   1  -2   2     1019.63     1031.63     22.14 o 
   2  -2   2      305.53      325.54      4.93 o 
   3  -2   2       42.74       45.33      1.48 o 
   4  -2   2      129.85      130.00      2.95 o 
   5  -2   2      397.13      417.33      7.09 o 
   6  -2   2       85.75       94.19      6.05 o 
   7  -2   2        2.88        2.97      1.67 o 
  -7  -1   2       39.62       42.15      4.16 o 
  -6  -1   2       37.20       42.00      3.95 o 
  -5  -1   2       46.23       56.32      2.61 o 
  -4  -1   2      205.58      216.07      4.06 o 
  -3  -1   2      332.57      400.37      6.12 o 
  -2  -1   2     1235.48     1565.17     20.63 o 
  -1  -1   2     1857.68     2105.29     27.34 o 
   0  -1   2       74.68       64.57      1.18 o 
   1  -1   2     2634.20     2846.75     39.92 o 
   2  -1   2      300.67      344.07      7.79 o 
   3  -1   2       85.76       94.98      2.14 o 
   4  -1   2      581.15      631.21      9.45 o 
   5  -1   2       76.93       83.40      2.44 o 
   6  -1   2       18.84       17.29      1.90 o 
   7  -1   2        0.34        3.18      1.76 o 
  -7   0   2        1.93        4.95      1.86 o 
  -6   0   2        9.22       11.45      2.60 o 
  -5   0   2      172.75      182.99      3.91 o 
  -4   0   2       36.45       31.62      1.44 o 
  -3   0   2       66.91       97.89      2.17 o 
  -2   0   2      167.92      237.50      4.90 o 
  -1   0   2      340.83      434.47     12.95 o 
   0   0   2     2188.13     2265.86     61.18 o 
   1   0   2       22.80       29.18      0.72 o 
   2   0   2      300.99      349.68      5.12 o 
   3   0   2       35.14       41.45      1.32 o 
   4   0   2       60.41       73.95      2.07 o 
   5   0   2       16.67       19.64      1.85 o 
   6   0   2       22.70       23.43      2.13 o 
   7   0   2       11.36       18.89      2.90 o 
  -7   1   2       39.91       43.04      3.83 o 
  -6   1   2       56.39       56.47      2.15 o 
  -5   1   2      149.63      138.76      3.73 o 
  -4   1   2      489.52      509.71      7.88 o 
  -3   1   2      309.06      364.26      5.67 o 
  -2   1   2      874.20     1068.89     14.32 o 
  -1   1   2     2212.97     2437.55     33.16 o 
   0   1   2      421.35      404.88      5.51 o 
   1   1   2     5065.81     5602.68     82.11 o 
   2   1   2       87.98      101.27      1.93 o 
   3   1   2      305.99      345.57      5.38 o 
   4   1   2      461.15      521.52      8.01 o 
   5   1   2      296.35      307.53      7.28 o 
   6   1   2       28.15       33.28      2.38 o 
   7   1   2        2.30        4.52      2.12 o 
  -6   2   2       10.17       12.39      1.28 o 
  -5   2   2      141.10      129.60      3.21 o 
  -4   2   2      224.61      233.53      4.35 o 
  -3   2   2      288.02      350.75      5.56 o 
  -2   2   2      557.26      590.81      8.31 o 
  -1   2   2      457.76      441.36      6.15 o 
   0   2   2     3450.18     3653.61     47.02 o 
   1   2   2     1345.26     1478.73     19.39 o 
   2   2   2      938.84     1046.81     23.72 o 
   3   2   2       87.65       89.13      2.05 o 
   4   2   2      130.79      137.93      2.98 o 
   5   2   2      186.16      190.32      5.37 o 
   6   2   2       83.99       90.48      3.75 o 
   7   2   2       14.70       19.76      3.02 o 
  -6   3   2       38.12       43.45      2.43 o 
  -5   3   2      147.23      149.08      5.08 o 
  -4   3   2      436.08      453.76      7.29 o 
  -3   3   2       49.74       50.10      1.89 o 
  -2   3   2      187.54      185.50      3.17 o 
  -1   3   2       80.31       78.26      3.06 o 
   0   3   2      147.47      143.95      2.46 o 
   1   3   2     2733.22     2977.32     48.10 o 
   2   3   2      148.85      164.99      3.70 o 
   3   3   2      124.65      136.92      2.86 o 
   4   3   2       50.44       49.07      1.82 o 
   5   3   2      122.61      116.63      4.06 o 
   6   3   2      143.11      140.03      7.32 o 
  -6   4   2        2.87        3.71      1.41 o 
  -5   4   2      256.67      250.01      6.22 o 
  -4   4   2       20.51       20.39      1.74 o 
  -3   4   2       78.50       75.78      3.53 o 
  -2   4   2      593.55      555.65     10.13 o 
  -1   4   2      165.86      166.91      3.84 o 
   0   4   2      330.84      365.87      5.52 o 
   1   4   2      634.60      736.77     10.35 o 
   2   4   2      392.77      389.59      6.10 o 
   3   4   2       57.63       57.02      1.85 o 
   4   4   2      170.64      167.74      4.84 o 
   5   4   2       15.14       16.57      3.66 o 
   6   4   2       15.25       16.34      3.21 o 
  -6   5   2        6.44        7.52      1.48 o 
  -5   5   2       38.93       35.61      2.32 o 
  -4   5   2      162.75      148.09      4.39 o 
  -3   5   2        8.47       12.38      3.22 o 
  -2   5   2      237.86      213.05      5.02 o 
  -1   5   2      423.46      413.64      8.03 o 
   0   5   2      198.62      205.69      3.61 o 
   1   5   2      399.93      424.69      6.62 o 
   2   5   2       15.85       17.76      1.39 o 
   3   5   2      152.14      138.39      5.18 o 
   4   5   2       53.45       57.24      3.65 o 
   5   5   2      173.13      162.86      5.18 o 
   6   5   2        7.37        8.30      2.78 o 
  -6   6   2        1.29        5.57      1.41 o 
  -5   6   2       10.51       14.30      1.92 o 
  -4   6   2       52.57       52.46      2.70 o 
  -3   6   2       10.39       10.78      1.57 o 
  -2   6   2      654.67      603.42     11.51 o 
  -1   6   2      576.12      524.44     10.09 o 
   0   6   2      226.03      212.63     17.29 o 
   1   6   2      156.97      158.89      5.38 o 
   2   6   2      110.92      103.66      2.73 o 
   3   6   2      234.29      216.50      6.15 o 
   4   6   2       47.50       45.41      2.67 o 
   5   6   2       15.92       17.75      2.93 o 
  -5   7   2       12.87       14.58      1.91 o 
  -4   7   2       12.58       14.05      1.91 o 
  -3   7   2       44.60       35.82      2.32 o 
  -2   7   2      364.47      318.47      7.31 o 
  -1   7   2       34.39       36.59      2.24 o 
   0   7   2       91.68      107.40      4.90 o 
   1   7   2      173.34      167.40      4.59 o 
   2   7   2       19.85       21.98      1.72 o 
   3   7   2       52.78       52.03      2.61 o 
   4   7   2      155.95      156.27     12.08 o 
   5   7   2       13.62       21.53      2.76 o 
  -4   8   2       16.44       18.41      2.05 o 
  -3   8   2       14.29       16.28      2.01 o 
  -2   8   2       41.33       33.75      2.35 o 
  -1   8   2       41.37       34.19      2.30 o 
   0   8   2       42.67       45.55      2.50 o 
   1   8   2       24.09       23.59      2.54 o 
   2   8   2        6.46        7.91      1.48 o 
   3   8   2       80.17       82.93      4.80 o 
   4   8   2       43.78       42.32      3.90 o 
  -3   9   2       17.20       14.35      2.01 o 
  -2   9   2       97.70       92.59      3.88 o 
  -1   9   2       20.12       17.59      2.01 o 
   0   9   2      111.82      111.73      4.15 o 
   1   9   2       59.51       55.05      2.86 o 
   2   9   2       99.54       89.30      3.61 o 
   3   9   2       13.93       22.56      2.67 o 
  -1  10   2        6.34       14.45      3.73 o 
   0  10   2       16.84       18.70      2.03 o 
   1  10   2      112.38      120.92      5.09 o 
  -1 -10   3        1.10        4.35      1.61 o 
   0 -10   3        1.99        4.59      1.37 o 
   1 -10   3        9.70       10.67      3.40 o 
  -3  -9   3        6.88       13.68      2.58 o 
  -2  -9   3        6.60       12.24      2.01 o 
  -1  -9   3        9.10       15.49      1.72 o 
   0  -9   3       16.03       16.90      1.86 o 
   1  -9   3        5.03        8.23      1.67 o 
   2  -9   3        0.19        2.18      1.29 o 
   3  -9   3        3.38        6.10      1.89 o 
  -3  -8   3       41.07       43.10      2.26 o 
  -2  -8   3        5.83        9.67      3.25 o 
  -1  -8   3       19.77       21.95      4.52 o 
   0  -8   3       11.12       10.29      1.64 o 
   1  -8   3        9.92       16.87      1.77 o 
   2  -8   3       54.18       52.32      2.75 o 
   3  -8   3       56.23       51.30      2.98 o 
   4  -8   3        2.89        4.75      1.50 o 
  -5  -7   3       47.92       64.39      6.11 o 
  -4  -7   3       26.77       33.05      3.62 o 
  -3  -7   3       59.07       56.73      2.23 o 
  -2  -7   3       62.09       66.31      2.74 o 
  -1  -7   3      130.14      121.26      3.74 o 
   0  -7   3      185.61      181.38      4.79 o 
   1  -7   3       63.07       59.09      2.60 o 
   2  -7   3       10.20        9.36      1.52 o 
   3  -7   3       44.50       38.80      5.57 o 
   4  -7   3       68.82       62.85      3.13 o 
   5  -7   3       24.57       27.67      2.23 o 
  -5  -6   3      144.47      143.16      7.38 o 
  -4  -6   3       11.06       13.13      2.86 o 
  -3  -6   3      152.88      146.41      3.41 o 
  -2  -6   3      380.89      373.57      6.32 o 
  -1  -6   3      573.63      541.38      8.31 o 
   0  -6   3      498.73      498.03      9.55 o 
   1  -6   3       71.22       61.58      2.49 o 
   2  -6   3      280.94      268.64      6.19 o 
   3  -6   3      198.90      187.42      5.03 o 
   4  -6   3      140.78      121.51      4.14 o 
   5  -6   3      196.87      186.69      5.52 o 
  -6  -5   3        4.32        7.20      2.81 o 
  -5  -5   3        5.82        5.58      2.34 o 
  -4  -5   3       93.70       87.67      2.58 o 
  -3  -5   3      394.54      407.06      6.72 o 
  -2  -5   3       98.73       94.65      2.38 o 
  -1  -5   3      673.87      688.08      9.92 o 
   0  -5   3      665.81      684.61      9.73 o 
   1  -5   3      415.17      438.52      8.43 o 
   2  -5   3      171.43      156.91      4.09 o 
   3  -5   3      177.26      167.13      4.50 o 
   4  -5   3      219.63      202.65      5.34 o 
   5  -5   3       38.92       41.95      2.52 o 
   6  -5   3       10.22       13.64      2.51 o 
  -6  -4   3       10.60        9.59      2.64 o 
  -5  -4   3      133.85      138.48      6.98 o 
  -4  -4   3      111.50      108.50      2.77 o 
  -3  -4   3       18.06       19.49      1.79 o 
  -2  -4   3        6.17        5.65      1.69 o 
  -1  -4   3       32.48       31.00      1.16 o 
   0  -4   3      911.04      952.38     14.67 o 
   1  -4   3       85.27       85.69      2.51 o 
   2  -4   3       86.83      102.83      2.94 o 
   3  -4   3        6.18        5.98      0.84 o 
   4  -4   3       16.92       15.93      1.65 o 
   5  -4   3      142.44      134.75      4.22 o 
   6  -4   3      103.25       99.72      5.72 o 
  -6  -3   3        6.39        7.55      2.60 o 
  -5  -3   3      123.54      124.35      3.93 o 
  -4  -3   3      555.13      570.77      8.80 o 
  -3  -3   3      141.91      156.30      3.13 o 
  -2  -3   3       28.02       30.90      1.13 o 
  -1  -3   3      810.14      843.76     11.50 o 
   0  -3   3        1.83        0.28      1.03 o 
   1  -3   3     2153.55     2277.56     36.11 o 
   2  -3   3      144.81      144.27      2.67 o 
   3  -3   3      256.51      293.64      4.92 o 
   4  -3   3        5.05        6.48      0.99 o 
   5  -3   3       94.06       94.09      2.86 o 
   6  -3   3        1.87        2.46      1.85 o 
  -7  -2   3       39.94       56.08      4.80 o 
  -6  -2   3        1.79       -0.24      1.80 o 
  -5  -2   3      273.48      280.13      6.54 o 
  -4  -2   3      194.78      202.62      4.18 o 
  -3  -2   3      323.18      388.02      6.02 o 
  -2  -2   3      709.30      814.92     11.20 o 
  -1  -2   3      230.62      226.00      3.44 o 
   0  -2   3     2912.38     3155.24     40.68 o 
   1  -2   3     1469.54     1528.33     20.03 o 
   2  -2   3      785.30      842.99     11.54 o 
   3  -2   3       92.61       98.45      2.25 o 
   4  -2   3      215.64      221.62      4.20 o 
   5  -2   3      275.18      284.25      5.32 o 
   6  -2   3        4.70        5.15      1.50 o 
   7  -2   3       20.22       21.99      2.94 o 
  -7  -1   3       20.63       22.23      3.23 o 
  -6  -1   3       55.97       60.34      4.61 o 
  -5  -1   3      211.76      208.39      4.26 o 
  -4  -1   3     1535.67     1707.28     24.33 o 
  -3  -1   3      173.23      190.61      3.40 o 
  -2  -1   3       13.46       19.45      1.62 o 
  -1  -1   3     2811.22     3199.76     43.47 o 
   0  -1   3      764.66      769.56     11.20 o 
   1  -1   3     5144.68     5461.70     70.38 o 
   2  -1   3      181.14      176.36      2.95 o 
   3  -1   3      301.23      350.50      5.50 o 
   4  -1   3       19.34       14.22      1.14 o 
   5  -1   3       58.41       61.11      2.83 o 
   6  -1   3       32.80       31.90      2.36 o 
   7  -1   3        8.32       12.33      1.63 o 
  -7   0   3      253.49      269.16     10.70 o 
  -6   0   3      296.97      312.33      7.28 o 
  -5   0   3     1419.69     1516.33     21.10 o 
  -4   0   3      166.46      188.50      3.69 o 
  -3   0   3      253.02      287.15      4.66 o 
  -2   0   3       19.10       27.20      0.95 o 
  -1   0   3     3879.99     4687.01    144.39 o 
   0   0   3      174.76      165.45      2.40 o 
   1   0   3     3020.44     3134.57     58.39 o 
   2   0   3     1125.06     1342.53     25.44 o 
   3   0   3        4.66        7.37      0.75 o 
   4   0   3       56.66       65.91      1.93 o 
   5   0   3      537.02      575.56     11.69 o 
   6   0   3        8.52        8.66      1.75 o 
   7   0   3        7.55       12.60      2.45 o 
  -7   1   3       89.31       98.97      7.11 o 
  -6   1   3       16.35       17.51      1.82 o 
  -5   1   3      130.63      141.84      3.37 o 
  -4   1   3      782.09      831.96     12.01 o 
  -3   1   3        9.56        7.82      0.82 o 
  -2   1   3      297.28      328.98      4.91 o 
  -1   1   3     4916.86     5150.52     66.60 o 
   0   1   3      265.35      261.66      3.90 o 
   1   1   3     2221.59     2379.48     40.83 o 
   2   1   3       65.54       66.89      1.68 o 
   3   1   3      186.12      202.26      3.51 o 
   4   1   3      566.80      597.60      8.94 o 
   5   1   3       31.39       32.47      2.22 o 
   6   1   3       30.70       31.83      2.43 o 
   7   1   3       11.92       15.05      2.76 o 
  -6   2   3       13.13       12.92      1.33 o 
  -5   2   3      458.35      447.67      7.49 o 
  -4   2   3       49.82       48.60      1.78 o 
  -3   2   3     1007.54     1191.09     16.28 o 
  -2   2   3      166.81      172.50      2.96 o 
  -1   2   3     1130.94     1212.90     16.00 o 
   0   2   3     5389.69     5798.46     74.56 o 
   1   2   3      203.12      195.77      3.96 o 
   2   2   3       35.18       38.22      1.14 o 
   3   2   3      362.25      380.60      5.91 o 
   4   2   3        8.26        8.98      1.05 o 
   5   2   3      439.52      442.15      9.66 o 
   6   2   3       73.62       71.75      3.40 o 
   7   2   3        7.50       10.20      2.54 o 
  -6   3   3      109.89      112.36      3.87 o 
  -5   3   3      118.18      109.70      3.01 o 
  -4   3   3      260.96      278.21      5.01 o 
  -3   3   3      426.29      414.54      6.44 o 
  -2   3   3       29.31       32.53      1.06 o 
  -1   3   3      244.35      250.69      4.92 o 
   0   3   3       47.00       50.14      1.96 o 
   1   3   3      581.74      578.75      8.17 o 
   2   3   3       47.87       47.85      2.12 o 
   3   3   3       76.26       76.56      2.00 o 
   4   3   3      109.52      116.88      6.05 o 
   5   3   3      119.20      119.97      4.16 o 
   6   3   3       43.46       44.18      3.06 o 
  -6   4   3        6.35       10.63      1.52 o 
  -5   4   3       34.81       34.83      2.30 o 
  -4   4   3       25.55       24.40      3.01 o 
  -3   4   3      201.30      190.44      3.54 o 
  -2   4   3        2.16        5.07      1.11 o 
  -1   4   3      122.78      125.33      3.18 o 
   0   4   3     1704.53     1881.95     24.82 o 
   1   4   3       33.13       35.83      1.54 o 
   2   4   3      124.15      117.78      2.56 o 
   3   4   3       21.68       20.06      1.78 o 
   4   4   3      103.08      106.41      4.52 o 
   5   4   3      151.55      142.59      4.77 o 
   6   4   3       50.63       48.58      4.44 o 
  -6   5   3       15.14       19.05      2.36 o 
  -5   5   3       20.89       22.11      1.98 o 
  -4   5   3      116.58      105.43      3.66 o 
  -3   5   3      519.74      481.26      9.56 o 
  -2   5   3       91.92       89.77      3.63 o 
  -1   5   3      309.58      292.60      6.17 o 
   0   5   3      146.18      128.42      2.61 o 
   1   5   3       94.13      107.88      2.47 o 
   2   5   3       14.49       13.88      1.14 o 
   3   5   3      284.72      275.72      5.07 o 
   4   5   3      175.51      164.49      5.00 o 
   5   5   3       23.06       27.93      2.25 o 
   6   5   3        6.45        7.01      2.78 o 
  -6   6   3       15.55       19.60      1.94 o 
  -5   6   3       82.14       76.37      3.42 o 
  -4   6   3       83.99       76.75      3.22 o 
  -3   6   3       12.06       12.97      1.65 o 
  -2   6   3      350.66      325.06      7.16 o 
  -1   6   3      114.26      113.35      3.52 o 
   0   6   3      345.36      338.01      7.13 o 
   1   6   3        3.19        5.53      1.16 o 
   2   6   3      148.91      137.93      3.20 o 
   3   6   3        1.76        4.19      1.25 o 
   4   6   3       55.78       54.01      2.92 o 
   5   6   3        7.47        8.11      1.69 o 
  -5   7   3       10.21       12.48      1.97 o 
  -4   7   3        2.60        2.27      1.35 o 
  -3   7   3       69.05       71.05      3.17 o 
  -2   7   3      103.74      102.22      3.66 o 
  -1   7   3      235.25      224.13      6.28 o 
   0   7   3      147.29      135.34      4.07 o 
   1   7   3       10.08       13.14      2.09 o 
   2   7   3       73.28       63.09      2.72 o 
   3   7   3       16.26       16.26      1.73 o 
   4   7   3       18.20       22.59      2.06 o 
   5   7   3       46.74       56.89      4.43 o 
  -4   8   3       18.80       21.40      2.13 o 
  -3   8   3       65.30       62.00      3.12 o 
  -2   8   3       45.35       44.80      2.65 o 
  -1   8   3       12.88       12.80      1.67 o 
   0   8   3       13.25       16.26      1.76 o 
   1   8   3        9.79       12.75      1.68 o 
   2   8   3       35.85       31.83      2.11 o 
   3   8   3      164.82      152.51      6.84 o 
   4   8   3       82.27       71.77      5.00 o 
  -3   9   3        0.11        1.76      1.29 o 
  -2   9   3       47.58       41.56      2.70 o 
  -1   9   3       45.83       44.26      2.77 o 
   0   9   3       67.88       64.03      6.28 o 
   1   9   3        1.10        7.43      1.58 o 
   2   9   3       28.68       34.98      3.33 o 
   3   9   3       15.81       15.90      2.28 o 
  -1  10   3       47.91       51.17      3.03 o 
   0  10   3       18.86       28.48      5.00 o 
   1  10   3       45.53       59.94      6.47 o 
  -1 -10   4       11.86       16.29      1.75 o 
   0 -10   4       13.76       16.47      1.86 o 
   1 -10   4       22.23       28.07      2.29 o 
  -3  -9   4       14.88       13.73      2.55 o 
  -2  -9   4        4.58       10.77      3.40 o 
  -1  -9   4       20.23       24.27      1.99 o 
   0  -9   4       23.07       21.84      1.99 o 
   1  -9   4       48.86       54.60      4.53 o 
   2  -9   4       20.03       20.51      2.07 o 
   3  -9   4       63.94       53.99      3.14 o 
  -2  -8   4       51.88       48.09      2.65 o 
  -1  -8   4       73.36       60.18      2.75 o 
   0  -8   4        6.01        6.93      1.46 o 
   1  -8   4       61.73       54.21      5.25 o 
   2  -8   4       56.21       51.49      3.49 o 
   3  -8   4       48.18       43.30      2.65 o 
   4  -8   4        4.50        6.76      1.63 o 
  -5  -7   4       39.42       45.25      5.01 o 
  -4  -7   4      108.69      111.50      4.12 o 
  -3  -7   4       43.21       46.63      2.00 o 
  -2  -7   4      233.11      222.32      5.46 o 
  -1  -7   4      123.37      112.70      3.58 o 
   0  -7   4      126.49      129.43      3.90 o 
   1  -7   4       15.20       16.87      1.63 o 
   2  -7   4      101.66       93.26      3.41 o 
   3  -7   4       63.39       55.51      2.77 o 
   4  -7   4       13.50       15.87      1.91 o 
   5  -7   4       19.47       25.82      2.22 o 
  -5  -6   4      134.29      139.76      7.26 o 
  -4  -6   4       73.36       71.24      6.57 o 
  -3  -6   4        4.17        4.80      1.18 o 
  -2  -6   4      162.88      151.47      5.34 o 
  -1  -6   4       58.10       57.04      2.81 o 
   0  -6   4      138.82      140.42      6.18 o 
   1  -6   4       10.59       15.99      2.33 o 
   2  -6   4       64.88       67.68      2.75 o 
   3  -6   4      321.04      293.45      6.82 o 
   4  -6   4       39.55       36.78      3.60 o 
   5  -6   4       39.18       42.49      2.58 o 
  -6  -5   4       18.03       17.54      3.18 o 
  -5  -5   4       61.02       58.51      4.67 o 
  -4  -5   4      245.63      266.93      6.44 o 
  -3  -5   4      126.33      123.24      3.77 o 
  -2  -5   4      243.58      232.83      4.33 o 
  -1  -5   4      176.92      183.15      3.44 o 
   0  -5   4      131.19      129.55      2.56 o 
   1  -5   4      314.48      341.37      6.90 o 
   2  -5   4       39.08       38.24      1.98 o 
   3  -5   4       40.35       36.71      2.11 o 
   4  -5   4       71.40       70.56      2.98 o 
   5  -5   4      182.60      179.01      5.18 o 
   6  -5   4        5.92       11.22      2.67 o 
  -6  -4   4       14.33       12.47      2.91 o 
  -5  -4   4      203.22      209.87      5.59 o 
  -4  -4   4       35.36       33.21      1.57 o 
  -3  -4   4      314.07      330.61      5.58 o 
  -2  -4   4      511.28      519.66      7.74 o 
  -1  -4   4      146.36      168.14      3.04 o 
   0  -4   4      101.03      127.57      3.07 o 
   1  -4   4      848.03      874.96     14.84 o 
   2  -4   4      228.80      228.25      3.86 o 
   3  -4   4      104.96      102.37      2.42 o 
   4  -4   4      125.88      118.55      3.67 o 
   5  -4   4        3.88        5.41      1.45 o 
   6  -4   4        6.52        7.10      2.46 o 
  -6  -3   4       13.21       15.08      3.00 o 
  -5  -3   4      109.84      109.99      3.73 o 
  -4  -3   4      315.27      331.17      5.71 o 
  -3  -3   4      330.59      320.63      5.29 o 
  -2  -3   4       60.78       57.71      2.68 o 
  -1  -3   4      335.03      356.80      7.26 o 
   0  -3   4      419.33      448.30      6.36 o 
   1  -3   4     1723.16     1811.91     23.81 o 
   2  -3   4      201.59      196.21      3.37 o 
   3  -3   4      163.40      167.58      3.26 o 
   4  -3   4       55.91       56.97      1.94 o 
   5  -3   4      125.66      117.04      3.99 o 
   6  -3   4      164.67      166.64      7.59 o 
  -7  -2   4       22.38       29.48      3.57 o 
  -6  -2   4       11.75       12.83      2.91 o 
  -5  -2   4      330.08      348.13     12.62 o 
  -4  -2   4        5.74        4.71      0.86 o 
  -3  -2   4      900.68     1120.53     15.40 o 
  -2  -2   4       87.90       98.11      2.18 o 
  -1  -2   4      846.11      942.41     21.05 o 
   0  -2   4     5140.66     5666.27     72.74 o 
   1  -2   4      576.77      576.29     10.60 o 
   2  -2   4        5.60        5.73      0.65 o 
   3  -2   4      397.94      384.72      6.01 o 
   4  -2   4       12.09       11.94      1.14 o 
   5  -2   4      189.14      186.62      5.22 o 
   6  -2   4       30.46       32.20      2.33 o 
   7  -2   4       13.52       21.12      2.99 o 
  -7  -1   4       62.48       76.43      5.42 o 
  -6  -1   4       60.94       64.37      4.77 o 
  -5  -1   4      389.66      413.87      8.72 o 
  -4  -1   4        7.03        9.76      1.73 o 
  -3  -1   4      132.29      160.08      3.00 o 
  -2  -1   4     1208.83     1436.23     27.55 o 
  -1  -1   4     2294.45     2571.33     44.71 o 
   0  -1   4        7.96        6.26      0.46 o 
   1  -1   4      196.06      201.42      4.31 o 
   2  -1   4      101.04       99.69      1.97 o 
   3  -1   4      726.92      829.91     11.64 o 
   4  -1   4      413.86      458.32      7.24 o 
   5  -1   4       17.39       16.12      1.78 o 
   6  -1   4       45.10       48.99      2.80 o 
   7  -1   4       44.39       48.74      2.92 o 
  -7   0   4       40.08       47.32      5.52 o 
  -6   0   4      148.40      156.84      4.73 o 
  -5   0   4      367.74      370.47      9.14 o 
  -4   0   4      116.52      144.43      3.09 o 
  -3   0   4      167.90      203.17      3.58 o 
  -2   0   4        3.72        6.17      0.60 o 
  -1   0   4      425.60      479.41     21.78 o 
   0   0   4        7.44        6.47      0.46 o 
   1   0   4     4909.59     5129.74    112.22 o 
   2   0   4       43.25       43.25      1.54 o 
   3   0   4      279.89      327.93      5.16 o 
   4   0   4       58.59       70.74      1.96 o 
   5   0   4        3.60        4.75      1.30 o 
   6   0   4       38.27       37.48      2.53 o 
   7   0   4       90.73      105.05      4.24 o 
  -7   1   4       60.88       68.03      5.90 o 
  -6   1   4       69.53       63.18      2.92 o 
  -5   1   4      175.12      171.99      3.80 o 
  -4   1   4       37.79       37.16      2.22 o 
  -3   1   4      575.03      690.93      9.86 o 
  -2   1   4      369.09      425.19      6.15 o 
  -1   1   4      222.94      233.80      6.92 o 
   0   1   4       32.34       32.78      0.83 o 
   1   1   4       45.19       47.99      1.55 o 
   2   1   4      214.21      219.75      4.64 o 
   3   1   4      224.11      241.03      4.00 o 
   4   1   4      143.60      155.95      5.47 o 
   5   1   4       21.26       23.35      1.98 o 
   6   1   4        4.72        5.74      1.53 o 
   7   1   4        5.35        2.52      1.79 o 
  -6   2   4       34.79       32.13      2.38 o 
  -5   2   4        5.71        6.74      1.18 o 
  -4   2   4      229.49      257.48      4.68 o 
  -3   2   4      207.94      244.57      4.20 o 
  -2   2   4      383.71      433.96      6.32 o 
  -1   2   4     1738.92     1880.62     24.53 o 
   0   2   4     1829.12     1926.62     25.06 o 
   1   2   4      121.54      118.61      3.28 o 
   2   2   4      324.92      345.27      5.21 o 
   3   2   4       67.72       64.65      1.67 o 
   4   2   4       50.40       46.68      2.36 o 
   5   2   4      178.81      176.57      5.18 o 
   6   2   4        0.69        2.89      1.36 o 
  -6   3   4       65.06       70.44      3.00 o 
  -5   3   4      215.89      219.42      4.52 o 
  -4   3   4        6.48        4.29      2.66 o 
  -3   3   4      402.80      407.86      6.37 o 
  -2   3   4       17.14       14.24      1.77 o 
  -1   3   4      632.47      667.25     22.50 o 
   0   3   4     1926.94     1957.47     25.62 o 
   1   3   4      285.80      292.53      4.53 o 
   2   3   4      273.73      289.32      4.67 o 
   3   3   4      518.37      585.96      8.99 o 
   4   3   4      148.55      135.89      8.18 o 
   5   3   4      195.39      185.42      5.42 o 
   6   3   4       68.16       76.07      3.60 o 
  -6   4   4        7.98       10.46      1.57 o 
  -5   4   4       73.94       67.10      2.92 o 
  -4   4   4        7.98       10.37      1.50 o 
  -3   4   4      123.54      116.92      2.53 o 
  -2   4   4       83.50       75.00      2.53 o 
  -1   4   4      258.81      277.42      5.64 o 
   0   4   4     1037.68     1115.90     15.12 o 
   1   4   4      168.31      154.75      2.93 o 
   2   4   4      383.40      395.87      6.21 o 
   3   4   4       17.40       17.08      1.20 o 
   4   4   4      167.21      157.11      4.73 o 
   5   4   4      158.26      148.62      4.91 o 
   6   4   4        8.91       12.95      2.88 o 
  -6   5   4       34.87       33.63      2.60 o 
  -5   5   4      146.49      130.86      4.31 o 
  -4   5   4       29.59       30.24      2.10 o 
  -3   5   4      166.27      151.72      5.71 o 
  -2   5   4      574.19      520.52     11.82 o 
  -1   5   4       92.01       85.51      2.78 o 
   0   5   4      350.18      356.58      5.71 o 
   1   5   4        6.52        8.51      0.92 o 
   2   5   4      145.83      135.89      3.00 o 
   3   5   4      111.75      107.57      3.67 o 
   4   5   4       19.79       21.02      2.24 o 
   5   5   4       91.07       88.20      3.79 o 
   6   5   4        7.80       12.87      3.12 o 
  -6   6   4       38.98       43.10      3.03 o 
  -5   6   4       78.54       78.03      3.45 o 
  -4   6   4        1.15        2.02      1.37 o 
  -3   6   4      245.03      218.99      5.61 o 
  -2   6   4       23.93       26.36      1.97 o 
  -1   6   4      339.02      310.53      6.77 o 
   0   6   4       50.54       53.55      2.51 o 
   1   6   4       15.30       19.77      1.25 o 
   2   6   4      273.12      256.45      7.09 o 
   3   6   4      272.73      258.58      6.57 o 
   4   6   4       76.48       75.33      3.41 o 
   5   6   4       20.03       24.73      2.21 o 
  -5   7   4        5.23        8.07      2.18 o 
  -4   7   4       10.67       11.41      2.42 o 
  -3   7   4       10.77       11.13      1.77 o 
  -2   7   4       79.20       65.97      2.93 o 
  -1   7   4       97.77       84.12      3.23 o 
   0   7   4      205.32      196.87      8.07 o 
   1   7   4      108.73       90.60      3.24 o 
   2   7   4      139.96      127.11      3.95 o 
   3   7   4       45.20       48.35      2.62 o 
   4   7   4       36.15       37.76      2.93 o 
  -4   8   4        4.25        4.96      1.59 o 
  -3   8   4       29.32       32.78      2.46 o 
  -2   8   4       21.74       23.74      2.84 o 
  -1   8   4       24.24       23.51      2.02 o 
   0   8   4       12.25       12.10      1.67 o 
   1   8   4       70.74       69.08      3.04 o 
   2   8   4       10.85        9.63      1.55 o 
   3   8   4        5.54        8.37      2.24 o 
   4   8   4       21.47       25.50      3.35 o 
  -3   9   4       36.13       32.73      2.48 o 
  -2   9   4       28.74       30.80      2.39 o 
  -1   9   4       26.49       30.79      2.40 o 
   0   9   4        9.82       13.02      1.82 o 
   1   9   4       80.26       73.92      3.28 o 
   2   9   4       88.30       93.90      5.45 o 
  -1  10   4       12.95       18.38      2.09 o 
   0  10   4      103.29      114.21      4.46 o 
  -1 -10   5        7.70       14.62      1.65 o 
   0 -10   5        4.06        5.48      1.45 o 
   1 -10   5       17.71       23.58      2.18 o 
  -3  -9   5        2.01        7.16      2.24 o 
  -2  -9   5       38.94       39.20      4.05 o 
  -1  -9   5       41.64       41.14      2.46 o 
   0  -9   5       29.33       29.10      2.27 o 
   1  -9   5      136.19      122.88      4.31 o 
   2  -9   5       32.85       31.19      2.36 o 
   3  -9   5       35.94       34.49      2.58 o 
  -3  -8   5       24.21       23.87      2.90 o 
  -2  -8   5       23.86       23.00      1.85 o 
  -1  -8   5        6.37        7.72      1.48 o 
   0  -8   5       10.29       14.28      1.65 o 
   1  -8   5       11.93       14.01      1.66 o 
   2  -8   5        4.57        6.23      1.47 o 
   3  -8   5       50.92       53.08      2.87 o 
   4  -8   5       75.07       66.19      3.35 o 
  -5  -7   5       63.20       64.75      5.52 o 
  -4  -7   5       11.15       15.71      1.97 o 
  -3  -7   5       23.89       22.65      2.41 o 
  -2  -7   5       95.50      102.74      3.40 o 
  -1  -7   5       34.20       39.05      6.11 o 
   0  -7   5      289.36      272.49      7.10 o 
   1  -7   5      120.17      121.26      3.84 o 
   2  -7   5        2.54        1.44      1.13 o 
   3  -7   5       24.08       23.54      1.97 o 
   4  -7   5       86.87       82.77      3.53 o 
   5  -7   5        3.09        6.69      2.99 o 
  -5  -6   5       15.98       13.82      3.80 o 
  -4  -6   5       67.66       64.14      3.48 o 
  -3  -6   5        1.09        1.34      1.43 o 
  -2  -6   5      523.81      502.29      7.96 o 
  -1  -6   5      425.49      413.38      6.60 o 
   0  -6   5      332.23      306.30      6.54 o 
   1  -6   5      141.23      123.01      8.87 o 
   2  -6   5      107.18       91.64      3.20 o 
   3  -6   5      179.76      157.02      6.61 o 
   4  -6   5       42.89       38.47      2.42 o 
   5  -6   5       24.89       25.73      3.89 o 
  -6  -5   5        8.14        2.61      3.45 o 
  -5  -5   5       37.20       40.83      3.94 o 
  -4  -5   5      131.14      117.22      5.36 o 
  -3  -5   5      567.20      529.62      8.28 o 
  -2  -5   5       19.09       22.25      2.19 o 
  -1  -5   5      249.01      260.67      4.46 o 
   0  -5   5       10.21       15.29      1.68 o 
   1  -5   5      401.16      403.13      7.87 o 
   2  -5   5       30.85       27.08      1.73 o 
   3  -5   5      230.41      199.75      5.04 o 
   4  -5   5      221.11      208.85      5.50 o 
   5  -5   5       10.10       10.31      2.24 o 
   6  -5   5       27.73       33.92      3.56 o 
  -6  -4   5       57.81       57.13      4.73 o 
  -5  -4   5       89.40       83.32      3.34 o 
  -4  -4   5       16.37       18.14      1.73 o 
  -3  -4   5       71.10       68.88      2.02 o 
  -2  -4   5        2.98        5.12      1.30 o 
  -1  -4   5      214.96      221.15      3.74 o 
   0  -4   5     2271.14     2482.26     32.42 o 
   1  -4   5       40.08       39.34      1.20 o 
   2  -4   5      229.30      231.84      3.95 o 
   3  -4   5       29.35       29.47      1.54 o 
   4  -4   5      124.48      122.82      4.31 o 
   5  -4   5      197.73      185.88      5.12 o 
   6  -4   5       57.34       62.68      4.62 o 
  -6  -3   5       18.34       19.64      3.17 o 
  -5  -3   5      151.78      150.45      4.51 o 
  -4  -3   5        0.87        0.61      1.56 o 
  -3  -3   5       19.49       17.39      1.86 o 
  -2  -3   5      394.57      420.51      7.11 o 
  -1  -3   5      602.21      687.86      9.52 o 
   0  -3   5     1555.75     1642.78     21.58 o 
   1  -3   5      231.10      235.48      3.74 o 
   2  -3   5      560.76      616.14      8.81 o 
   3  -3   5      358.12      404.70      6.38 o 
   4  -3   5      104.13      105.28      2.67 o 
   5  -3   5      334.51      336.04      7.79 o 
   6  -3   5       37.26       39.83      3.80 o 
  -7  -2   5       62.65       56.51      5.93 o 
  -6  -2   5       65.67       61.00      4.68 o 
  -5  -2   5        6.42        6.87      1.46 o 
  -4  -2   5       77.34       94.87      3.46 o 
  -3  -2   5      173.48      211.48      3.75 o 
  -2  -2   5      387.11      468.74      6.80 o 
  -1  -2   5     1461.25     1687.06     38.96 o 
   0  -2   5     2131.21     2358.56     30.56 o 
   1  -2   5       69.20       68.30      3.82 o 
   2  -2   5      353.41      381.31      5.72 o 
   3  -2   5       36.07       34.35      1.32 o 
   4  -2   5       66.52       67.83      4.88 o 
   5  -2   5      208.47      205.25      5.60 o 
   6  -2   5        0.80        1.33      1.18 o 
   7  -2   5        3.46        5.04      2.15 o 
  -7  -1   5        8.79        9.54      3.83 o 
  -6  -1   5        3.23        3.28      1.30 o 
  -5  -1   5      165.93      158.47      6.29 o 
  -4  -1   5      294.39      304.95      6.29 o 
  -3  -1   5     1276.32     1559.82     37.54 o 
  -2  -1   5     1010.49     1174.92     15.70 o 
  -1  -1   5     2204.32     2256.20     61.91 o 
   0  -1   5      219.75      224.56      3.29 o 
   1  -1   5       19.10       19.24      1.76 o 
   2  -1   5      199.40      189.88      3.16 o 
   3  -1   5      313.97      386.31      5.98 o 
   4  -1   5       88.28       94.55      2.39 o 
   5  -1   5       30.86       31.87      2.20 o 
   6  -1   5       10.08       12.58      1.85 o 
   7  -1   5       13.02       22.39      4.75 o 
  -7   0   5       97.75      108.87      7.04 o 
  -6   0   5      276.89      266.50      6.74 o 
  -5   0   5       32.17       30.41      2.33 o 
  -4   0   5       44.56       44.54      1.62 o 
  -3   0   5      740.76      960.24     13.27 o 
  -2   0   5       12.97       15.49      1.06 o 
  -1   0   5      605.68      656.50      8.89 o 
   0   0   5     1130.80     1139.12     14.92 o 
   1   0   5      125.37      134.19      2.92 o 
   2   0   5      424.28      444.70      8.22 o 
   3   0   5      141.01      147.90      2.80 o 
   4   0   5       52.26       65.62      1.82 o 
   5   0   5      143.60      144.44      4.54 o 
   6   0   5        5.94        5.77      1.61 o 
   7   0   5        2.28        5.14      1.48 o 
  -7   1   5       44.30       40.67      4.86 o 
  -6   1   5       92.47      102.87      3.84 o 
  -5   1   5      326.71      342.98      6.08 o 
  -4   1   5      498.90      504.58      7.83 o 
  -3   1   5      797.22      930.91     12.92 o 
  -2   1   5     3044.57     3615.43     46.68 o 
  -1   1   5     1520.62     1554.77     20.32 o 
   0   1   5     1731.91     1764.60     22.96 o 
   1   1   5       46.75       42.35      2.91 o 
   2   1   5      327.89      341.22      6.66 o 
   3   1   5      669.84      769.63     13.92 o 
   4   1   5       51.40       48.02      2.38 o 
   5   1   5      232.94      218.82      5.90 o 
   6   1   5       32.56       32.76      2.48 o 
   7   1   5        1.91        0.92      1.86 o 
  -6   2   5       41.82       40.57      2.96 o 
  -5   2   5        6.58        8.86      1.20 o 
  -4   2   5        9.88        7.71      1.34 o 
  -3   2   5     1514.92     1753.43     23.43 o 
  -2   2   5      132.34      126.04      2.38 o 
  -1   2   5      286.03      298.12      4.42 o 
   0   2   5     1611.38     1799.96     23.51 o 
   1   2   5        7.86       10.83      0.92 o 
   2   2   5      328.99      353.05      7.78 o 
   3   2   5       79.50       77.44      2.73 o 
   4   2   5      271.38      267.95      6.53 o 
   5   2   5      198.36      208.54      5.82 o 
   6   2   5       18.92       19.75      2.02 o 
  -6   3   5        7.71        9.45      2.21 o 
  -5   3   5       38.60       28.89      1.77 o 
  -4   3   5      320.32      301.54      5.29 o 
  -3   3   5       54.44       59.97      1.74 o 
  -2   3   5      266.96      271.21      4.33 o 
  -1   3   5     1573.35     1693.94     33.32 o 
   0   3   5      855.87      855.78     11.66 o 
   1   3   5      340.53      352.59      5.34 o 
   2   3   5      455.92      484.62      7.21 o 
   3   3   5       24.22       20.30      1.10 o 
   4   3   5      301.25      277.40      6.70 o 
   5   3   5       63.49       57.22      2.91 o 
   6   3   5       27.17       34.82      2.53 o 
  -6   4   5       55.97       56.13      2.79 o 
  -5   4   5       60.31       55.22      2.67 o 
  -4   4   5       55.21       49.79      2.97 o 
  -3   4   5       92.34       84.93      3.19 o 
  -2   4   5       34.13       30.18      1.69 o 
  -1   4   5      132.07      140.61      3.48 o 
   0   4   5     2300.18     2456.32     32.17 o 
   1   4   5      116.55      126.55      6.47 o 
   2   4   5       34.37       40.94      2.06 o 
   3   4   5       95.10       96.68      3.41 o 
   4   4   5       75.02       73.09      7.13 o 
   5   4   5       78.93       82.01      3.62 o 
   6   4   5       17.24       20.78      2.13 o 
  -6   5   5       27.04       32.05      2.33 o 
  -5   5   5       19.85       21.30      2.21 o 
  -4   5   5       16.08       12.49      1.59 o 
  -3   5   5       32.94       35.11      2.10 o 
  -2   5   5       96.78       93.03      3.12 o 
  -1   5   5       81.04       76.61      2.67 o 
   0   5   5      159.89      155.09      3.05 o 
   1   5   5      102.76       97.97      2.36 o 
   2   5   5       25.72       23.97      2.16 o 
   3   5   5       79.73       67.56      5.23 o 
   4   5   5       10.63       13.94      1.81 o 
   5   5   5       11.71        9.90      1.82 o 
   6   5   5       30.61       37.59      4.16 o 
  -6   6   5       23.95       26.85      2.17 o 
  -5   6   5       23.34       25.63      2.89 o 
  -4   6   5       22.47       22.54      2.00 o 
  -3   6   5       67.17       57.30      2.93 o 
  -2   6   5      168.07      154.66      4.41 o 
  -1   6   5       14.51       17.75      1.69 o 
   0   6   5        5.82        9.52      1.41 o 
   1   6   5       11.48       10.99      1.11 o 
   2   6   5       91.33       87.38      2.48 o 
   3   6   5       18.92       20.57      1.96 o 
   4   6   5       87.89       84.95      3.65 o 
   5   6   5       63.01       64.20      3.34 o 
  -5   7   5       13.57       19.14      1.98 o 
  -4   7   5        7.11        8.53      1.77 o 
  -3   7   5       48.71       47.59      2.62 o 
  -2   7   5       15.56       17.28      1.77 o 
  -1   7   5       52.53       59.88      2.74 o 
   0   7   5      348.97      314.80      7.13 o 
   1   7   5       31.17       34.80      2.94 o 
   2   7   5      220.84      208.34      5.34 o 
   3   7   5       30.95       36.10      2.97 o 
   4   7   5       53.91       57.91      7.58 o 
  -4   8   5        0.53        0.38      1.36 o 
  -3   8   5       86.18       83.48      3.62 o 
  -2   8   5       37.46       40.62      2.85 o 
  -1   8   5       32.00       26.57      2.13 o 
   0   8   5       12.96       16.19      3.37 o 
   1   8   5       10.77       12.37      1.64 o 
   2   8   5        2.15        3.36      1.77 o 
   3   8   5       80.69       82.75      5.07 o 
   4   8   5      138.29      120.60      6.75 o 
  -3   9   5       20.01       19.28      2.04 o 
  -2   9   5        4.21        4.36      1.53 o 
  -1   9   5       21.84       23.56      2.19 o 
   0   9   5       42.13       44.33      2.69 o 
   1   9   5       32.71       37.07      2.38 o 
   2   9   5       45.48       51.73      4.08 o 
   0  10   5       74.46       84.19      5.93 o 
  -1 -10   6       21.00       27.16      4.31 o 
   0 -10   6       21.61       23.35      2.08 o 
   1 -10   6       20.84       31.04      2.41 o 
  -3  -9   6       13.06       12.15      2.70 o 
  -2  -9   6       77.91       79.46      3.96 o 
  -1  -9   6        8.06       12.52      2.49 o 
   0  -9   6      109.10      113.26      4.09 o 
   1  -9   6       27.82       29.90      2.27 o 
   2  -9   6       45.06       44.49      2.72 o 
   3  -9   6       10.16       14.30      1.99 o 
  -4  -8   6       13.00       17.10      2.42 o 
  -3  -8   6       15.94       16.85      2.61 o 
  -2  -8   6       41.59       41.65      4.06 o 
  -1  -8   6        7.33       10.47      1.52 o 
   0  -8   6       61.94       52.42      2.87 o 
   1  -8   6        5.28        8.54      1.54 o 
   2  -8   6       27.97       27.79      3.02 o 
   3  -8   6       56.90       52.08      2.91 o 
   4  -8   6       17.26       22.21      2.17 o 
  -5  -7   6       10.53       11.67      3.27 o 
  -4  -7   6        2.77        4.34      1.43 o 
  -3  -7   6       51.18       44.14      2.56 o 
  -2  -7   6      288.23      246.34      5.82 o 
  -1  -7   6      290.88      267.66      6.18 o 
   0  -7   6       29.16       37.50      2.16 o 
   1  -7   6      158.08      145.05      4.25 o 
   2  -7   6       69.09       61.21      2.77 o 
   3  -7   6       28.11       26.15      2.07 o 
   4  -7   6       70.94       73.53      3.33 o 
   5  -7   6       33.22       38.47      2.51 o 
  -5  -6   6       38.58       42.41      6.18 o 
  -4  -6   6       14.22       16.88      1.91 o 
  -3  -6   6       17.21       20.10      2.51 o 
  -2  -6   6      490.50      466.52      7.47 o 
  -1  -6   6       79.86       82.53      2.90 o 
   0  -6   6      180.21      207.30      4.94 o 
   1  -6   6        3.89        3.99      1.17 o 
   2  -6   6      246.17      220.65      5.41 o 
   3  -6   6       83.78       68.26      3.15 o 
   4  -6   6        5.68        7.56      1.62 o 
   5  -6   6       13.85       18.37      1.91 o 
  -6  -5   6       46.08       41.39      4.94 o 
  -5  -5   6      111.69      103.60      3.95 o 
  -4  -5   6       59.74       59.16      2.87 o 
  -3  -5   6        7.58       10.68      3.55 o 
  -2  -5   6      561.18      566.69     11.21 o 
  -1  -5   6      171.55      169.08      3.24 o 
   0  -5   6      464.69      467.19      7.00 o 
   1  -5   6        4.29        4.82      1.11 o 
   2  -5   6       35.98       35.05      1.92 o 
   3  -5   6       83.58       75.58      4.48 o 
   4  -5   6       41.14       37.61      2.30 o 
   5  -5   6       42.74       42.97      3.14 o 
   6  -5   6       11.50       13.77      3.02 o 
  -6  -4   6        3.46        1.97      2.96 o 
  -5  -4   6       48.55       45.00      4.73 o 
  -4  -4   6      102.11       92.88      3.35 o 
  -3  -4   6      100.08       97.28      2.43 o 
  -2  -4   6       45.22       47.96      1.50 o 
  -1  -4   6      380.37      411.13      6.18 o 
   0  -4   6     1265.79     1389.60     19.00 o 
   1  -4   6      121.67      121.13      2.40 o 
   2  -4   6      352.41      351.29      5.54 o 
   3  -4   6       13.55       14.02      1.38 o 
   4  -4   6      243.85      231.63      5.61 o 
   5  -4   6      143.80      134.26      4.12 o 
   6  -4   6       11.54       14.49      3.03 o 
  -6  -3   6      109.38      103.62      6.74 o 
  -5  -3   6       82.81       71.67      3.03 o 
  -4  -3   6      389.70      359.53      7.71 o 
  -3  -3   6      354.46      396.43      6.27 o 
  -2  -3   6      504.78      530.22      8.11 o 
  -1  -3   6      565.76      609.43      8.53 o 
   0  -3   6       93.49      126.60      4.10 o 
   1  -3   6      347.07      401.46      7.21 o 
   2  -3   6      300.05      302.83      4.83 o 
   3  -3   6      101.65       98.37      2.52 o 
   4  -3   6      152.89      141.62      3.19 o 
   5  -3   6       23.31       25.14      3.89 o 
   6  -3   6       45.85       52.12      4.25 o 
  -7  -2   6       16.91       13.80      3.95 o 
  -6  -2   6       74.16       75.53      3.33 o 
  -5  -2   6       46.20       47.42      2.48 o 
  -4  -2   6        5.42        7.17      0.92 o 
  -3  -2   6     1709.38     2035.85     27.04 o 
  -2  -2   6      269.13      286.86      6.22 o 
  -1  -2   6      165.57      191.67      5.37 o 
   0  -2   6     2298.52     2519.71     32.65 o 
   1  -2   6       72.14       72.95      2.06 o 
   2  -2   6      167.48      158.91      2.87 o 
   3  -2   6       24.60       30.15      1.28 o 
   4  -2   6      158.58      159.95      3.38 o 
   5  -2   6      147.88      155.30      4.74 o 
   6  -2   6       13.01       14.16      1.81 o 
  -7  -1   6       15.86       17.93      3.98 o 
  -6  -1   6       54.14       47.96      2.73 o 
  -5  -1   6       29.71       28.70      2.08 o 
  -4  -1   6      302.92      340.93      5.69 o 
  -3  -1   6      114.57      129.22      2.58 o 
  -2  -1   6      510.53      643.18     11.15 o 
  -1  -1   6      824.07      805.95     13.33 o 
   0  -1   6     4028.72     4020.62     51.67 o 
   1  -1   6      238.12      218.93      3.37 o 
   2  -1   6      296.09      298.06      5.00 o 
   3  -1   6      659.07      707.71     10.11 o 
   4  -1   6      286.81      287.72      5.01 o 
   5  -1   6       81.05       77.92      3.23 o 
   6  -1   6       65.92       65.26      3.25 o 
   7  -1   6       16.85       23.30      2.22 o 
  -7   0   6       41.23       41.24      4.89 o 
  -6   0   6      154.46      165.58      5.02 o 
  -5   0   6      263.26      277.32      6.58 o 
  -4   0   6      180.91      194.74      3.74 o 
  -3   0   6     2093.00     2450.83     32.21 o 
  -2   0   6      189.23      190.89      3.12 o 
  -1   0   6      935.30      973.04     12.93 o 
   0   0   6     2237.94     2376.84     30.73 o 
   1   0   6       59.11       72.32      2.35 o 
   2   0   6      247.32      256.13      5.69 o 
   3   0   6      105.74      129.15      3.56 o 
   4   0   6       33.02       24.29      1.83 o 
   5   0   6       26.45       24.89      2.05 o 
   6   0   6       15.03       14.60      1.99 o 
   7   0   6       29.46       34.53      2.59 o 
  -7   1   6       11.96       12.69      3.56 o 
  -6   1   6       18.31       15.41      1.87 o 
  -5   1   6      175.05      169.17      3.75 o 
  -4   1   6      167.59      194.42      3.81 o 
  -3   1   6      330.39      388.84      6.00 o 
  -2   1   6      305.59      286.30      4.39 o 
  -1   1   6     1457.39     1491.89     19.55 o 
   0   1   6      857.64      873.12     11.64 o 
   1   1   6      334.14      318.60      6.03 o 
   2   1   6       51.89       55.62      2.00 o 
   3   1   6      507.54      552.33     10.52 o 
   4   1   6      650.47      616.78     12.05 o 
   5   1   6       12.35       12.40      1.74 o 
   6   1   6       11.05       12.86      1.85 o 
  -7   2   6       33.46       48.56      3.18 o 
  -6   2   6        6.30        7.85      1.66 o 
  -5   2   6      138.38      137.30      3.29 o 
  -4   2   6      176.64      200.31      3.91 o 
  -3   2   6      238.38      252.33      4.30 o 
  -2   2   6       38.75       41.74      1.61 o 
  -1   2   6      310.84      320.13      4.76 o 
   0   2   6     1379.11     1461.59     19.24 o 
   1   2   6      403.27      374.34      5.46 o 
   2   2   6      560.49      572.23     10.57 o 
   3   2   6      140.94      136.25      3.84 o 
   4   2   6      450.84      422.62     10.97 o 
   5   2   6      361.27      338.16      8.06 o 
   6   2   6       22.34       21.87      2.15 o 
  -7   3   6       88.70      101.59      5.28 o 
  -6   3   6        4.28        5.66      2.07 o 
  -5   3   6       42.74       39.88      1.83 o 
  -4   3   6       28.18       24.70      1.43 o 
  -3   3   6       55.27       51.18      1.61 o 
  -2   3   6      222.28      232.13      3.86 o 
  -1   3   6      371.28      416.70      8.14 o 
   1   3   6      542.70      537.10      7.73 o 
   2   3   6      236.14      231.80      5.68 o 
   3   3   6      104.38      107.21      3.47 o 
   4   3   6       28.00       29.84      2.11 o 
   5   3   6       68.90       60.81      3.06 o 
   6   3   6       15.84       19.29      2.03 o 
  -6   4   6       12.07       13.20      2.55 o 
  -5   4   6       99.87       92.63      3.42 o 
  -4   4   6      332.32      324.15      7.95 o 
  -3   4   6       23.26       20.27      1.09 o 
  -2   4   6      158.86      146.11      2.80 o 
  -1   4   6     1517.38     1564.35     22.18 o 
   0   4   6      817.44      913.76     12.63 o 
   1   4   6      192.89      185.32      3.38 o 
   2   4   6       61.45       58.54      1.73 o 
   3   4   6      158.12      146.30      4.31 o 
   4   4   6       68.61       68.91      3.62 o 
   5   4   6      306.14      300.16      7.73 o 
   6   4   6        3.82        5.55      1.52 o 
  -6   5   6       17.88       19.00      1.78 o 
  -5   5   6      105.50       91.92      3.57 o 
  -4   5   6      193.84      174.47      4.88 o 
  -3   5   6       81.13       70.96      2.82 o 
  -2   5   6      494.45      468.22     12.27 o 
  -1   5   6       24.81       27.83      1.76 o 
   0   5   6      434.14      444.48      6.84 o 
   1   5   6      131.45      119.24      2.70 o 
   2   5   6      107.99       99.46      2.52 o 
   3   5   6      168.62      148.72      4.55 o 
   4   5   6       72.96       69.25      3.24 o 
   5   5   6       35.63       33.25      2.52 o 
  -5   6   6       32.68       29.81      2.25 o 
  -4   6   6        6.31        6.86      1.55 o 
  -3   6   6      223.06      194.61      5.24 o 
  -2   6   6       59.77       55.75      2.59 o 
  -1   6   6       39.14       33.57      2.06 o 
   0   6   6       36.62       38.21      2.12 o 
   1   6   6       49.42       46.75      1.75 o 
   2   6   6       80.37       68.85      2.19 o 
   3   6   6       27.39       29.61      3.19 o 
   4   6   6       15.39       16.74      1.98 o 
   5   6   6       67.57       64.27      3.39 o 
  -5   7   6       29.75       34.81      2.49 o 
  -4   7   6       20.10       20.42      2.06 o 
  -3   7   6        3.76        3.13      1.42 o 
  -2   7   6       41.56       36.76      2.35 o 
  -1   7   6      150.21      138.40      4.25 o 
   0   7   6       65.23       74.90      3.00 o 
   1   7   6       73.47       67.78      2.79 o 
   2   7   6       11.79       11.64      2.25 o 
   3   7   6       51.79       56.71      5.82 o 
   4   7   6       36.27       44.75      6.11 o 
  -4   8   6        5.64        8.40      1.82 o 
  -3   8   6       63.15       62.36      3.15 o 
  -2   8   6       67.98       71.87      3.36 o 
  -1   8   6        7.32       11.39      2.78 o 
   0   8   6       52.71       49.01      3.08 o 
   1   8   6      102.52       96.23      3.61 o 
   2   8   6       54.73       50.92      3.96 o 
   3   8   6      172.67      156.59      7.38 o 
  -3   9   6        4.45        6.59      1.71 o 
  -2   9   6        2.98        5.60      1.59 o 
  -1   9   6       60.75       59.48      3.13 o 
   0   9   6       30.53       31.84      2.35 o 
   1   9   6       38.58       35.33      2.39 o 
   2   9   6        0.23        3.81      1.82 o 
  -1 -10   7       35.25       42.06      2.50 o 
   0 -10   7       30.09       32.33      2.36 o 
   1 -10   7      115.89      115.10      5.39 o 
  -3  -9   7        1.32        2.79      2.12 o 
  -2  -9   7       24.18       29.87      3.53 o 
  -1  -9   7       23.82       25.62      2.04 o 
   0  -9   7       21.71       29.87      2.20 o 
   1  -9   7       13.66       16.74      1.95 o 
   2  -9   7       51.30       49.44      2.88 o 
   3  -9   7       13.42       17.59      2.30 o 
  -4  -8   7        8.66       13.76      2.37 o 
  -3  -8   7       78.87       79.09      4.80 o 
  -2  -8   7       49.40       55.39      2.60 o 
  -1  -8   7       12.20       13.33      1.56 o 
   0  -8   7       14.98       15.35      1.66 o 
   1  -8   7       44.00       41.77      2.41 o 
   2  -8   7       21.27       18.34      1.88 o 
   3  -8   7      165.60      132.64      4.55 o 
   4  -8   7       90.76       80.34      3.66 o 
  -5  -7   7        1.76        0.63      2.45 o 
  -4  -7   7       11.51       10.05      1.79 o 
  -3  -7   7       62.31       60.64      2.88 o 
  -2  -7   7       11.29       13.49      2.36 o 
  -1  -7   7        9.94       17.31      2.52 o 
   0  -7   7      316.41      292.87      7.39 o 
   1  -7   7       88.87       81.80      3.10 o 
   2  -7   7       83.01       75.07      3.08 o 
   3  -7   7       43.48       35.32      3.15 o 
   4  -7   7       46.66       47.41      2.72 o 
   5  -7   7       16.42       20.79      1.87 o 
  -5  -6   7       31.88       35.16      4.82 o 
  -4  -6   7       12.48       12.56      1.81 o 
  -3  -6   7      257.37      241.68      7.44 o 
  -2  -6   7       27.67       29.61      2.99 o 
  -1  -6   7      150.28      162.78      4.73 o 
   0  -6   7       60.78       65.39      2.97 o 
   1  -6   7       28.04       29.86      1.83 o 
   2  -6   7      128.91      119.93      3.73 o 
   3  -6   7      183.27      157.63      4.55 o 
   4  -6   7      108.72      101.34      3.75 o 
   5  -6   7       30.03       34.12      2.90 o 
  -6  -5   7        9.70        8.91      3.32 o 
  -5  -5   7       93.87       92.55      3.74 o 
  -4  -5   7       33.84       33.46      2.26 o 
  -3  -5   7       77.48       74.30      3.15 o 
  -2  -5   7       88.61       99.81      2.44 o 
  -1  -5   7       36.47       33.58      1.33 o 
   0  -5   7       32.50       37.21      1.35 o 
   1  -5   7       35.56       34.35      1.28 o 
   2  -5   7       58.71       43.32      3.96 o 
   3  -5   7       55.00       42.17      4.19 o 
   4  -5   7       52.44       53.47      2.66 o 
   5  -5   7      135.92      139.25      6.95 o 
   6  -5   7        6.56       10.58      2.67 o 
  -6  -4   7       23.74       27.98      4.14 o 
  -5  -4   7       82.23       77.25      3.34 o 
  -4  -4   7       81.10       70.43      2.94 o 
  -3  -4   7       47.57       44.40      1.62 o 
  -2  -4   7       14.37       15.85      0.97 o 
  -1  -4   7      174.09      185.72      3.30 o 
   0  -4   7     1892.94     2242.66     42.73 o 
   1  -4   7      136.69      162.68      3.00 o 
   2  -4   7       33.11       41.29      1.42 o 
   3  -4   7      188.53      178.61      3.54 o 
   4  -4   7       20.18       20.21      1.74 o 
   5  -4   7       61.74       62.71      4.53 o 
   6  -4   7        8.01       11.60      2.78 o 
  -6  -3   7       10.46       15.79      4.42 o 
  -5  -3   7      103.86       97.37      3.67 o 
  -4  -3   7       30.50       35.91      2.21 o 
  -3  -3   7      185.65      180.50      3.42 o 
  -2  -3   7      360.14      396.46      5.98 o 
  -1  -3   7     1147.65     1220.99     16.33 o 
   0  -3   7      736.87      769.85     10.87 o 
   1  -3   7      130.18      126.12      2.93 o 
   2  -3   7        4.80        5.63      0.73 o 
   3  -3   7        9.67        8.40      0.97 o 
   4  -3   7      210.63      221.54      4.29 o 
   5  -3   7       80.27       78.41      7.91 o 
   6  -3   7       17.60       19.82      3.09 o 
  -7  -2   7       79.89       88.10      6.60 o 
  -6  -2   7        3.10        4.53      3.32 o 
  -5  -2   7      170.10      164.62      4.78 o 
  -4  -2   7      140.37      157.41      4.35 o 
  -3  -2   7      113.77      127.33      2.57 o 
  -2  -2   7        8.69        6.38      0.97 o 
  -1  -2   7      468.48      462.63      6.53 o 
   0  -2   7      958.27     1059.64     22.77 o 
   1  -2   7      307.76      295.87      9.61 o 
   2  -2   7      625.54      676.95      9.57 o 
   3  -2   7      155.68      145.47      3.30 o 
   4  -2   7      349.12      328.41      5.93 o 
   5  -2   7      428.81      430.25      9.48 o 
   6  -2   7       16.68       18.43      1.92 o 
  -7  -1   7       12.89        7.68      3.30 o 
  -6  -1   7       16.38       14.73      1.83 o 
  -5  -1   7       99.85       98.69      3.55 o 
  -4  -1   7      137.28      147.98      3.10 o 
  -3  -1   7      109.66      128.97      2.54 o 
  -2  -1   7      163.91      156.20      3.58 o 
  -1  -1   7      230.32      233.28      4.48 o 
   0  -1   7     1326.92     1343.73     17.66 o 
   1  -1   7       81.67       88.14      1.73 o 
   2  -1   7      355.41      386.96      5.77 o 
   3  -1   7      168.63      192.53      3.48 o 
   4  -1   7      266.39      264.30     12.17 o 
   5  -1   7      110.91      107.65      3.92 o 
   6  -1   7       11.79       13.12      1.89 o 
  -7   0   7       31.87       25.97      4.23 o 
  -6   0   7       39.02       40.04      2.56 o 
  -5   0   7      109.30       99.00      3.53 o 
  -4   0   7      124.09      139.67      2.98 o 
  -3   0   7       60.56       59.24      1.59 o 
  -2   0   7     2747.59     3322.84     43.06 o 
  -1   0   7      263.53      274.14      4.03 o 
   0   0   7       13.07       13.30      0.94 o 
   1   0   7       29.36       24.65      1.26 o 
   2   0   7     2657.21     2944.85     47.93 o 
   3   0   7       95.43      117.85      3.39 o 
   4   0   7      114.91       83.83      3.15 o 
   5   0   7        6.07        5.92      1.47 o 
   6   0   7       13.93       13.49      1.90 o 
  -7   1   7        9.72        6.12      3.12 o 
  -6   1   7       30.17       29.54      2.25 o 
  -5   1   7       12.10       13.58      1.74 o 
  -4   1   7      279.03      294.21      5.10 o 
  -3   1   7      237.28      253.05      4.25 o 
  -2   1   7      543.17      604.20      8.50 o 
  -1   1   7       53.32       46.95      1.17 o 
   0   1   7     2940.28     2955.01     38.11 o 
   1   1   7      810.26      787.30     13.56 o 
   2   1   7      740.72      765.74     14.08 o 
   3   1   7      197.24      183.75      4.60 o 
   4   1   7      257.78      259.75      6.29 o 
   5   1   7       75.15       67.36      3.15 o 
   6   1   7       30.67       29.41      2.42 o 
  -7   2   7       92.85       95.26      5.00 o 
  -6   2   7       52.74       52.32      2.80 o 
  -5   2   7      183.13      181.30      3.91 o 
  -4   2   7       46.17       53.84      1.84 o 
  -3   2   7        3.93        3.43      0.70 o 
  -2   2   7     2366.59     2549.39     33.27 o 
  -1   2   7      860.92      899.80     12.19 o 
   0   2   7      830.02      905.90     12.23 o 
   1   2   7      396.74      416.75      8.24 o 
   2   2   7      141.71      127.73      3.41 o 
   3   2   7      319.05      322.28      7.02 o 
   4   2   7      130.24      127.60      5.46 o 
   5   2   7      113.70      102.75      3.92 o 
   6   2   7       35.06       37.62      2.66 o 
  -7   3   7        5.33       17.46      2.22 o 
  -6   3   7       38.68       42.47      3.56 o 
  -5   3   7       49.55       44.45      1.91 o 
  -4   3   7      378.32      378.34      6.30 o 
  -3   3   7      137.74      125.11      2.69 o 
  -2   3   7     1408.51     1460.17     19.58 o 
  -1   3   7      127.45      140.39      3.91 o 
   0   3   7      944.19     1002.25     15.26 o 
   1   3   7       36.07       30.13      1.63 o 
   2   3   7      173.96      158.87      3.16 o 
   3   3   7       90.95       75.60      2.94 o 
   4   3   7      146.59      138.76      4.40 o 
   5   3   7        2.18        3.11      1.90 o 
   6   3   7       35.55       32.42      2.45 o 
  -6   4   7       14.28       15.75      2.64 o 
  -5   4   7      173.14      157.58      4.63 o 
  -4   4   7       81.04       71.93      2.84 o 
  -3   4   7      108.86      103.49      2.39 o 
  -2   4   7      364.80      360.92      5.68 o 
  -1   4   7      530.00      562.75      8.23 o 
   0   4   7       63.38       66.82      1.75 o 
   1   4   7       68.39       67.64      4.74 o 
   2   4   7      325.21      331.63      5.44 o 
   3   4   7      204.24      195.50      7.10 o 
   4   4   7      319.81      318.82      7.69 o 
   5   4   7       42.75       41.54      2.69 o 
   6   4   7        1.22        1.88      1.30 o 
  -6   5   7       32.69       38.82      3.74 o 
  -5   5   7      137.80      124.98      4.21 o 
  -4   5   7       40.36       33.19      2.15 o 
  -3   5   7      427.41      395.87      8.29 o 
  -2   5   7      931.89      866.15     15.39 o 
  -1   5   7      583.45      591.53     10.99 o 
   0   5   7       35.34       32.48      1.37 o 
   1   5   7       81.40       72.21      2.07 o 
   2   5   7      204.35      184.80      3.70 o 
   3   5   7      195.30      191.04      5.35 o 
   4   5   7      162.11      156.92      5.03 o 
   5   5   7       42.85       47.74      2.91 o 
  -5   6   7        7.08        8.76      1.66 o 
  -4   6   7       37.45       40.93      2.48 o 
  -3   6   7      113.74      103.68      3.65 o 
  -2   6   7       16.27       17.36      1.75 o 
  -1   6   7       74.94       72.85      2.84 o 
   0   6   7      215.85      202.04      5.03 o 
   1   6   7       50.99       51.32      1.84 o 
   2   6   7       99.92       88.77      2.54 o 
   3   6   7      220.07      197.99      5.63 o 
   4   6   7      143.37      134.33      9.06 o 
   5   6   7       18.36       20.93      2.10 o 
  -5   7   7       75.64       76.76      3.51 o 
  -4   7   7        5.55        7.45      1.67 o 
  -3   7   7       95.16       86.01      3.52 o 
  -2   7   7        4.58        5.36      1.49 o 
  -1   7   7       35.84       40.86      2.37 o 
   0   7   7       10.86       11.19      1.64 o 
   1   7   7       76.21       77.09      3.06 o 
   2   7   7       19.38       17.69      2.49 o 
   3   7   7       17.50       21.80      3.72 o 
   4   7   7       28.67       30.38      5.15 o 
  -4   8   7       19.69       22.78      2.11 o 
  -3   8   7        7.35       10.83      1.93 o 
  -2   8   7      142.17      139.63      4.73 o 
  -1   8   7       31.16       24.07      2.48 o 
   0   8   7      245.33      220.73      5.94 o 
   1   8   7        3.68        5.01      1.67 o 
   2   8   7       31.52       32.25      3.29 o 
   3   8   7      155.05      155.15      7.85 o 
  -3   9   7       43.80       42.91      3.47 o 
  -2   9   7        5.46        5.95      1.67 o 
  -1   9   7        5.76        6.35      1.67 o 
   0   9   7      105.64       89.32      3.72 o 
   1   9   7        0.97        2.89      1.27 o 
   2   9   7       13.94       16.67      2.67 o 
  -1 -10   8       20.62       31.77      2.76 o 
   0 -10   8       46.76       53.42      2.91 o 
   1 -10   8       22.32       31.98      5.70 o 
  -3  -9   8        9.33       14.94      2.81 o 
  -2  -9   8       37.59       43.67      3.90 o 
  -1  -9   8        4.67        9.83      2.61 o 
   0  -9   8        7.86       11.08      1.58 o 
   1  -9   8       39.58       40.53      3.23 o 
   2  -9   8       95.65       93.04      3.86 o 
   3  -9   8       24.52       25.18      2.31 o 
  -4  -8   8       26.18       33.15      3.38 o 
  -3  -8   8        5.01        9.21      2.39 o 
  -2  -8   8       66.04       68.09      4.40 o 
  -1  -8   8       42.63       40.53      2.28 o 
   0  -8   8       62.86       53.67      2.63 o 
   1  -8   8       62.06       57.43      2.84 o 
   2  -8   8       16.47       15.86      1.84 o 
   3  -8   8       27.48       24.69      3.68 o 
   4  -8   8        6.02        5.92      1.67 o 
  -5  -7   8       23.73       27.41      5.85 o 
  -4  -7   8        4.99        4.74      1.48 o 
  -3  -7   8       47.46       45.75      2.57 o 
  -2  -7   8       20.30       20.10      1.58 o 
  -1  -7   8       52.77       53.81      2.42 o 
   0  -7   8      139.24      143.73      4.17 o 
   1  -7   8       35.75       39.72      2.23 o 
   2  -7   8      228.04      188.84      5.17 o 
   3  -7   8        1.79        2.80      1.32 o 
   4  -7   8       51.76       50.29      3.24 o 
   5  -7   8       25.17       31.41      5.02 o 
  -5  -6   8       25.67       28.79      2.33 o 
  -4  -6   8       55.19       54.88      2.85 o 
  -3  -6   8       17.08       19.27      1.90 o 
  -2  -6   8      113.67      105.99      2.65 o 
  -1  -6   8       61.82       59.84      1.87 o 
   0  -6   8       26.87       26.23      1.70 o 
   1  -6   8       25.52       21.40      1.65 o 
   2  -6   8      157.20      131.90      6.54 o 
   3  -6   8       25.61       19.93      1.82 o 
   4  -6   8       67.60       59.15      2.89 o 
   5  -6   8        6.44        8.64      2.58 o 
  -6  -5   8       16.93       19.19      3.72 o 
  -5  -5   8       41.00       37.16      3.87 o 
  -4  -5   8      251.94      228.88      5.90 o 
  -3  -5   8      124.53      128.02      3.93 o 
  -2  -5   8      422.45      451.99      7.08 o 
  -1  -5   8       74.98       67.76      2.35 o 
   0  -5   8      551.08      560.17      9.85 o 
   1  -5   8      154.94      142.74      2.89 o 
   2  -5   8      110.72      105.26      3.28 o 
   3  -5   8      124.57      102.83      5.97 o 
   4  -5   8      168.71      162.77      4.70 o 
   5  -5   8       15.74       13.44      2.90 o 
   6  -5   8       24.08       25.10      3.24 o 
  -6  -4   8        9.07       17.61      5.66 o 
  -5  -4   8      141.18      141.67      4.57 o 
  -4  -4   8      121.62      123.85      3.96 o 
  -3  -4   8       51.08       43.89      2.20 o 
  -2  -4   8      129.90      126.34      2.62 o 
  -1  -4   8     1096.78     1185.84     16.08 o 
   0  -4   8      642.19      780.99     17.68 o 
   1  -4   8      323.48      298.28      4.82 o 
   2  -4   8       46.13       46.89      1.55 o 
   3  -4   8      176.06      168.76      3.44 o 
   4  -4   8       59.52       59.71      2.61 o 
   5  -4   8      273.46      280.07     10.47 o 
   6  -4   8       19.93       21.14      3.12 o 
  -6  -3   8       18.55       24.63      2.13 o 
  -5  -3   8       23.35       26.69      2.58 o 
  -4  -3   8      472.14      424.13     51.01 o 
  -3  -3   8       58.44       53.00      1.57 o 
  -2  -3   8      587.40      631.63     16.29 o 
  -1  -3   8      408.13      399.69      5.90 o 
   0  -3   8      829.30      876.15     11.96 o 
   1  -3   8      211.29      225.69      4.03 o 
   2  -3   8       58.47       60.43      1.68 o 
   3  -3   8       90.06       88.58      2.26 o 
   4  -3   8      169.21      163.81      3.52 o 
   5  -3   8      128.93      134.56      6.65 o 
   6  -3   8       51.37       47.71      4.14 o 
  -7  -2   8      137.90      134.75      7.85 o 
  -6  -2   8       55.45       57.51      2.99 o 
  -5  -2   8       34.48       36.87      2.32 o 
  -4  -2   8       86.17       92.45      3.22 o 
  -3  -2   8       19.03       17.44      1.45 o 
  -2  -2   8     2406.23     2700.89     90.28 o 
  -1  -2   8      874.16      943.90     12.71 o 
   0  -2   8      773.31      831.62     11.26 o 
   1  -2   8      421.15      447.50      9.64 o 
   2  -2   8        5.96        6.43      0.93 o 
   3  -2   8      397.51      427.40      6.67 o 
   4  -2   8      211.65      216.65      5.55 o 
   5  -2   8       37.42       33.84      2.38 o 
   6  -2   8       33.37       38.17      4.35 o 
  -7  -1   8       24.51       25.13      4.07 o 
  -6  -1   8        3.11        4.29      1.43 o 
  -5  -1   8       21.04       20.29      1.90 o 
  -4  -1   8        6.36        7.93      2.56 o 
  -3  -1   8       41.02       46.74      2.03 o 
  -2  -1   8     1791.69     2003.06     32.35 o 
  -1  -1   8       29.33       23.07      1.14 o 
   0  -1   8      578.49      556.15      7.69 o 
   1  -1   8     1628.76     1664.28     21.86 o 
   2  -1   8      832.55      917.80     12.57 o 
   3  -1   8      511.90      549.20      8.12 o 
   4  -1   8      111.95      102.87      3.55 o 
   5  -1   8      101.07       91.62      3.65 o 
   6  -1   8       34.16       32.68      2.47 o 
  -7   0   8       23.99       32.31      6.17 o 
  -6   0   8        3.85        3.76      1.51 o 
  -5   0   8        2.22        2.36      1.28 o 
  -4   0   8      200.51      209.98      3.93 o 
  -3   0   8      163.65      185.14      3.30 o 
  -2   0   8      100.14       96.05      5.99 o 
  -1   0   8      364.58      407.84      5.79 o 
   0   0   8       49.25       57.35      1.31 o 
   1   0   8      115.13      124.71      5.54 o 
   2   0   8       10.27       10.73      1.14 o 
   3   0   8        4.43        5.15      1.09 o 
   4   0   8       46.77       49.52      2.49 o 
   5   0   8      381.70      370.35     10.96 o 
   6   0   8       44.53       42.32      2.78 o 
  -7   1   8      108.71      114.45      4.27 o 
  -6   1   8       11.04       11.99      1.79 o 
  -5   1   8       16.72       19.54      1.84 o 
  -4   1   8      278.99      278.08      4.88 o 
  -3   1   8      200.88      210.76      3.69 o 
  -2   1   8      348.11      375.39      5.60 o 
  -1   1   8      270.54      246.04      3.80 o 
   0   1   8      139.93      135.19      2.36 o 
   1   1   8      415.73      429.22      7.96 o 
   2   1   8      492.12      509.86      9.59 o 
   3   1   8      613.86      636.61     12.01 o 
   4   1   8       62.37       69.11      2.93 o 
   5   1   8      293.30      276.93      7.08 o 
   6   1   8       13.31       12.02      2.43 o 
  -7   2   8       10.74       24.38      2.48 o 
  -6   2   8        7.29        9.40      2.72 o 
  -5   2   8        7.57        9.42      1.50 o 
  -4   2   8      107.65      103.95      2.72 o 
  -3   2   8      140.97      129.00      2.68 o 
  -2   2   8       73.62       70.32      1.72 o 
  -1   2   8      729.09      809.98     11.11 o 
   0   2   8      810.66      854.38     11.64 o 
   1   2   8      330.92      343.20      5.27 o 
   2   2   8      626.90      633.25     11.69 o 
   3   2   8      119.10      118.13      3.62 o 
   4   2   8        5.95        8.65      1.50 o 
   5   2   8      351.10      322.06      7.94 o 
   6   2   8        6.28        9.36      2.60 o 
  -6   3   8       35.12       36.80      3.42 o 
  -5   3   8      107.52       82.98      2.49 o 
  -4   3   8       65.82       61.62      1.99 o 
  -3   3   8      333.41      332.21      5.45 o 
  -2   3   8      655.09      680.36      9.72 o 
  -1   3   8      540.72      563.45      8.11 o 
   0   3   8       45.93       41.08      1.32 o 
   1   3   8      129.15      113.61      2.32 o 
   2   3   8      322.22      303.99      6.60 o 
   3   3   8       63.04       51.78      2.50 o 
   4   3   8       11.12        9.32      1.60 o 
   5   3   8      204.76      185.96      5.63 o 
   6   3   8        8.40       12.52      1.96 o 
  -6   4   8       61.27       59.30      4.22 o 
  -5   4   8       83.82       74.03      3.06 o 
  -4   4   8       45.72       43.07      2.23 o 
  -3   4   8       19.30       19.34      1.10 o 
  -2   4   8      112.09      103.34      2.34 o 
  -1   4   8      620.30      650.50      9.39 o 
   0   4   8      186.37      181.07      3.49 o 
   1   4   8       42.33       51.07      1.61 o 
   2   4   8       38.28       35.57      2.12 o 
   3   4   8       21.21       19.96      2.40 o 
   4   4   8       39.09       35.01      2.48 o 
   5   4   8       25.27       25.85      2.53 o 
   6   4   8       15.33       18.43      2.17 o 
  -6   5   8       13.61       24.11      3.02 o 
  -5   5   8       21.13       19.65      1.89 o 
  -4   5   8       11.53       11.65      1.64 o 
  -3   5   8      203.94      189.50      6.60 o 
  -2   5   8       74.09       77.96      2.91 o 
  -1   5   8       37.10       41.11      2.12 o 
   0   5   8      176.12      172.67      3.39 o 
   1   5   8       30.45       29.34      1.39 o 
   2   5   8       62.24       54.96      2.81 o 
   3   5   8      105.01       95.89      3.61 o 
   4   5   8       99.58       86.38      3.69 o 
   5   5   8       76.00       73.42      3.60 o 
  -5   6   8       54.33       57.24      4.91 o 
  -4   6   8       87.96       81.65      4.13 o 
  -3   6   8      165.74      146.33      4.46 o 
  -2   6   8      153.46      138.49      6.19 o 
  -1   6   8       45.42       45.03      2.35 o 
   0   6   8      145.07      140.40      4.04 o 
   1   6   8       70.01       67.58      2.12 o 
   2   6   8       83.25       70.36      3.14 o 
   3   6   8        0.36        1.00      1.67 o 
   4   6   8       25.97       29.62      2.36 o 
   5   6   8       24.67       27.48      2.43 o 
  -5   7   8       10.64       17.37      1.97 o 
  -4   7   8       16.34       16.99      1.93 o 
  -3   7   8      125.09      115.14      4.10 o 
  -2   7   8       34.73       31.70      2.26 o 
  -1   7   8        3.44        6.14      1.45 o 
   0   7   8       78.18       69.47      2.95 o 
   1   7   8      227.40      204.74      5.34 o 
   2   7   8       40.75       36.15      3.29 o 
   3   7   8       43.71       43.58      5.53 o 
   4   7   8        1.54        1.65      1.91 o 
  -4   8   8        2.48        6.76      1.48 o 
  -3   8   8      103.75      100.05      4.06 o 
  -2   8   8       11.08       19.05      2.08 o 
  -1   8   8       17.45       17.07      1.91 o 
   0   8   8       64.45       66.86      3.12 o 
   1   8   8       11.12       11.84      1.88 o 
   2   8   8      142.33      132.64      6.60 o 
   3   8   8       83.02       79.58      5.60 o 
  -3   9   8       14.06       15.31      1.88 o 
  -2   9   8       84.79       82.31      3.75 o 
  -1   9   8       71.43       68.81      3.40 o 
   0   9   8        5.42       10.09      1.80 o 
   1   9   8       25.89       24.32      3.00 o 
   2   9   8       37.14       39.68      3.86 o 
  -1 -10   9        5.26       11.30      2.84 o 
   0 -10   9       53.66       63.20      3.09 o 
   1 -10   9       28.15       32.08      3.50 o 
  -3  -9   9       22.45       25.13      3.57 o 
  -2  -9   9       14.48       17.79      2.97 o 
  -1  -9   9       17.61       26.53      4.28 o 
   0  -9   9       23.25       30.86      6.39 o 
   1  -9   9       75.42       70.86      7.80 o 
   2  -9   9       18.34       19.18      2.01 o 
   3  -9   9       96.06       86.23      3.84 o 
  -4  -8   9       23.00       24.68      3.03 o 
  -3  -8   9       43.59       42.24      3.69 o 
  -2  -8   9       50.75       51.98      3.87 o 
  -1  -8   9       23.42       25.29      2.00 o 
   0  -8   9       38.16       36.16      2.23 o 
   1  -8   9       10.58       10.42      1.68 o 
   2  -8   9        1.54        1.34      1.78 o 
   3  -8   9       57.86       59.35      3.08 o 
   4  -8   9       49.90       50.94      2.99 o 
  -5  -7   9       20.79       21.41      3.72 o 
  -4  -7   9       25.72       25.89      2.22 o 
  -3  -7   9       26.38       26.49      2.21 o 
  -2  -7   9       48.52       44.71      5.00 o 
  -1  -7   9       67.24       77.25      2.89 o 
   0  -7   9       98.39       96.10      3.30 o 
   1  -7   9       94.48       99.96      3.88 o 
   2  -7   9       21.92       26.19      2.17 o 
   3  -7   9       80.79       73.32      4.63 o 
   4  -7   9       26.40       30.29      2.25 o 
   5  -7   9       30.16       35.03      3.50 o 
  -5  -6   9       71.97       72.44      3.41 o 
  -4  -6   9       42.11       41.79      2.53 o 
  -3  -6   9      104.22       94.23      3.45 o 
  -2  -6   9       39.28       37.39      1.86 o 
  -1  -6   9       39.50       41.12      1.56 o 
   0  -6   9      179.32      168.70      7.31 o 
   1  -6   9       32.78       31.59      1.91 o 
   2  -6   9      127.08      114.39      4.68 o 
   3  -6   9       39.03       42.37      2.35 o 
   4  -6   9       29.54       30.16      2.20 o 
   5  -6   9      107.65      101.85      6.03 o 
  -6  -5   9       45.66       46.27      4.65 o 
  -5  -5   9      108.85      105.11      3.98 o 
  -4  -5   9       40.90       35.72      2.31 o 
  -3  -5   9      112.68      107.80      3.57 o 
  -2  -5   9      958.25      938.15     15.04 o 
  -1  -5   9      398.09      432.39      6.71 o 
   0  -5   9       29.33       34.29      1.38 o 
   1  -5   9       59.42       58.48      1.75 o 
   2  -5   9       75.19       71.69      2.72 o 
   3  -5   9      212.77      190.34      7.06 o 
   4  -5   9       81.05       79.36      3.16 o 
   5  -5   9       34.54       36.02      3.71 o 
   6  -5   9       17.93       23.69      3.11 o 
  -6  -4   9       11.50       22.21      4.19 o 
  -5  -4   9      107.39       94.44      3.70 o 
  -4  -4   9       39.91       42.04      2.36 o 
  -3  -4   9      122.87      124.19      3.72 o 
  -2  -4   9      296.16      292.65      4.83 o 
  -1  -4   9      410.06      449.34      6.75 o 
   0  -4   9       51.94       57.45      1.59 o 
   1  -4   9      153.87      149.26      2.91 o 
   2  -4   9      400.06      404.37      6.38 o 
   3  -4   9      190.04      187.15      3.72 o 
   4  -4   9      152.34      141.66      4.14 o 
   5  -4   9       19.47       20.93      3.06 o 
   6  -4   9        3.25        7.04      2.43 o 
  -6  -3   9        4.79        8.55      1.54 o 
  -5  -3   9      190.63      170.82      5.58 o 
  -4  -3   9       72.08       75.73      3.00 o 
  -3  -3   9      172.39      170.02      4.41 o 
  -2  -3   9     1091.93     1154.72     15.69 o 
  -1  -3   9      379.74      390.94      5.82 o 
   0  -3   9       45.48       49.42      1.38 o 
   1  -3   9      257.53      225.90      3.80 o 
   2  -3   9      550.74      529.28      7.86 o 
   3  -3   9      150.79      144.71      3.99 o 
   4  -3   9      203.09      205.11      4.09 o 
   5  -3   9      216.92      227.76      6.13 o 
   6  -3   9       14.00       17.84      2.97 o 
  -7  -2   9        4.35        7.47      3.24 o 
  -6  -2   9        3.51        6.92      1.50 o 
  -5  -2   9       64.86       59.71      2.81 o 
  -4  -2   9      270.15      270.44      6.27 o 
  -3  -2   9      124.40      122.58      5.91 o 
  -2  -2   9      180.04      181.45      4.16 o 
  -1  -2   9      707.68      793.33     10.83 o 
   0  -2   9      701.30      789.71     16.14 o 
   1  -2   9      487.10      509.50     10.63 o 
   2  -2   9      688.27      704.75      9.99 o 
   3  -2   9      213.62      222.62      4.03 o 
   4  -2   9       54.40       60.77      2.75 o 
   5  -2   9      273.15      251.97      6.61 o 
   6  -2   9        6.61        7.60      1.60 o 
  -7  -1   9       24.16       23.46      3.87 o 
  -6  -1   9       40.85       45.47      2.62 o 
  -5  -1   9       93.14       93.22      3.45 o 
  -4  -1   9      959.31      904.65     78.98 o 
  -3  -1   9      500.61      550.16     10.27 o 
  -2  -1   9       11.53       12.00      1.84 o 
  -1  -1   9      117.95      116.51      2.77 o 
   0  -1   9      749.64      735.99     10.04 o 
   1  -1   9      970.92      998.66     13.44 o 
   2  -1   9      709.00      750.47     10.48 o 
   3  -1   9       65.30       56.02      2.01 o 
   4  -1   9       10.10       10.94      1.52 o 
   5  -1   9      588.25      560.29     13.82 o 
   6  -1   9        7.31        7.77      1.65 o 
  -7   0   9       35.18       40.11      6.44 o 
  -6   0   9        4.44        5.54      1.49 o 
  -5   0   9      120.79      128.91      5.32 o 
  -4   0   9       20.77       19.67      2.38 o 
  -3   0   9      133.69      143.82      2.92 o 
  -2   0   9      308.36      339.36      8.27 o 
  -1   0   9      125.60      125.95      2.28 o 
   0   0   9     3666.08     4096.31     53.99 o 
   1   0   9     2356.91     2466.23     56.39 o 
   2   0   9     2947.02     3220.91     52.47 o 
   3   0   9       52.15       44.70      2.14 o 
   4   0   9      598.94      542.55     10.98 o 
   5   0   9       70.38       64.27      8.02 o 
   6   0   9        6.63        7.86      1.69 o 
  -7   1   9        6.57        5.60      2.81 o 
  -6   1   9        0.36        0.48      1.16 o 
  -5   1   9      201.14      190.62      5.16 o 
  -4   1   9      333.81      330.66      5.57 o 
  -3   1   9      173.03      168.86      3.16 o 
  -2   1   9      465.13      474.23      6.91 o 
  -1   1   9      124.63      113.53      2.14 o 
   0   1   9      817.29      821.64     11.19 o 
   1   1   9     1512.04     1577.70     26.25 o 
   2   1   9      457.53      474.46      9.98 o 
   3   1   9      234.56      251.55      5.87 o 
   4   1   9      188.70      172.49      4.90 o 
   5   1   9      189.89      173.57      5.29 o 
   6   1   9       18.43       22.01      2.22 o 
  -7   2   9       38.48       50.68      3.74 o 
  -6   2   9        4.96        5.57      1.55 o 
  -5   2   9       33.85       30.79      2.12 o 
  -4   2   9      315.03      290.99      5.12 o 
  -3   2   9       10.22       11.11      0.90 o 
  -2   2   9      362.75      398.23      6.03 o 
  -1   2   9     1073.48     1222.77     16.41 o 
   0   2   9      107.87      130.10      2.46 o 
   1   2   9      420.79      451.81      6.61 o 
   2   2   9        2.28        1.16      0.88 o 
   3   2   9      170.18      185.99      4.88 o 
   4   2   9      186.62      171.70      7.73 o 
   5   2   9       41.92       41.44      2.64 o 
   6   2   9       25.52       23.83      2.28 o 
  -6   3   9       24.57       27.77      3.08 o 
  -5   3   9        1.71        0.84      1.06 o 
  -4   3   9        7.89        9.66      1.03 o 
  -3   3   9       17.31       12.71      1.02 o 
  -2   3   9       69.73       57.46      1.64 o 
  -1   3   9        1.76        3.99      1.14 o 
   0   3   9      119.31      111.60      2.32 o 
   1   3   9      156.74      156.49      2.95 o 
   2   3   9       71.64       63.26      2.91 o 
   3   3   9      110.53       99.17      5.00 o 
   4   3   9      331.13      317.58      7.65 o 
   5   3   9       15.99       16.64      1.97 o 
   6   3   9       27.68       26.54      2.33 o 
  -6   4   9       12.85       11.36      2.70 o 
  -5   4   9      129.86      126.51      4.06 o 
  -4   4   9       74.06       65.80      6.14 o 
  -3   4   9       70.97       66.75      1.94 o 
  -2   4   9      101.47       95.77      2.29 o 
  -1   4   9       47.97       49.91      1.60 o 
   0   4   9       76.85       70.77      1.92 o 
   1   4   9      150.54      161.68      3.19 o 
   2   4   9       71.77       59.84      5.31 o 
   3   4   9       71.31       61.32      2.82 o 
   4   4   9       59.97       58.10      2.96 o 
   5   4   9       66.13       59.58      3.21 o 
   6   4   9        7.76       10.09      1.89 o 
  -6   5   9       12.38       11.73      2.85 o 
  -5   5   9        3.56        5.43      1.36 o 
  -4   5   9       54.64       48.97      2.52 o 
  -3   5   9      250.73      233.00      5.73 o 
  -2   5   9      342.64      292.69     15.13 o 
  -1   5   9      144.79      157.78      3.18 o 
   0   5   9       74.56       74.66      2.10 o 
   1   5   9       61.44       55.58      1.87 o 
   2   5   9       65.01       57.41      2.58 o 
   3   5   9      143.61      144.15      4.57 o 
   4   5   9        7.36        8.94      1.76 o 
   5   5   9        4.03        5.52      1.51 o 
  -5   6   9       27.71       24.68      2.06 o 
  -4   6   9       49.53       45.48      2.59 o 
  -3   6   9      180.32      168.32      4.87 o 
  -2   6   9       12.09       10.99      1.60 o 
  -1   6   9       61.08       59.01      2.64 o 
   0   6   9      195.47      178.95      4.71 o 
   1   6   9       73.02       72.80      2.25 o 
   2   6   9       46.51       34.27      2.13 o 
   3   6   9        2.69        3.47      1.38 o 
   4   6   9       69.04       64.86      3.32 o 
   5   6   9      129.47      126.16      9.62 o 
  -5   7   9       30.14       34.89      2.51 o 
  -4   7   9       25.08       26.72      2.21 o 
  -3   7   9        2.21        2.70      1.41 o 
  -2   7   9       68.41       63.65      2.97 o 
  -1   7   9       77.16       74.18      3.15 o 
   0   7   9      108.53       95.73      3.49 o 
   1   7   9       53.90       58.05      2.71 o 
   2   7   9       84.70       83.93      4.95 o 
   3   7   9       11.63       14.61      4.51 o 
   4   7   9       48.32       54.09      8.52 o 
  -4   8   9       41.82       46.63      2.88 o 
  -3   8   9        5.53        7.25      1.72 o 
  -2   8   9       24.51       30.74      2.41 o 
  -1   8   9       43.69       44.60      2.69 o 
   0   8   9       48.17       56.05      4.61 o 
   1   8   9        7.50        7.17      2.30 o 
   2   8   9       63.64       61.19      4.44 o 
   3   8   9       16.67       15.15      3.26 o 
  -2   9   9       15.52       31.21      3.16 o 
  -1   9   9        6.13        9.32      1.76 o 
   0   9   9       39.34       34.13      2.38 o 
   1   9   9       25.61       24.30      3.21 o 
   2   9   9       37.51       39.81      3.93 o 
   0 -10  10      103.55      101.36      5.52 o 
  -3  -9  10       50.68       50.71      4.23 o 
  -2  -9  10        4.61        2.63      2.34 o 
  -1  -9  10       66.11       68.54      4.27 o 
   0  -9  10       62.40       61.75      2.91 o 
   1  -9  10       33.42       32.30      2.95 o 
   2  -9  10        7.22        9.57      2.00 o 
   3  -9  10       62.06       68.63      3.41 o 
  -4  -8  10       29.77       28.52      3.36 o 
  -3  -8  10       62.00       51.58      4.05 o 
  -2  -8  10       93.82       88.03      5.09 o 
  -1  -8  10        3.60        5.40      1.26 o 
   0  -8  10       21.45       27.22      2.03 o 
   1  -8  10      101.57       95.82      3.60 o 
   2  -8  10       26.02       29.00      2.15 o 
   3  -8  10      118.92      112.38      7.17 o 
   4  -8  10        1.63        2.87      2.06 o 
  -5  -7  10       31.20       35.01      3.27 o 
  -4  -7  10        4.49        6.58      1.61 o 
  -3  -7  10      109.74       96.01      3.62 o 
  -2  -7  10        9.76       12.17      2.54 o 
  -1  -7  10       95.82       87.79      3.08 o 
   0  -7  10        4.10        5.55      1.25 o 
   1  -7  10       33.17       28.89      2.02 o 
   2  -7  10       17.69       13.19      1.60 o 
   3  -7  10       17.51       13.13      1.74 o 
   4  -7  10       17.19       19.15      1.94 o 
  -5  -6  10       33.49       34.99      2.51 o 
  -4  -6  10        4.63        6.69      1.60 o 
  -3  -6  10      130.65      132.87      4.18 o 
  -2  -6  10       75.67       75.14      2.15 o 
  -1  -6  10       75.71       69.30      2.03 o 
   0  -6  10      226.81      215.98      5.13 o 
   1  -6  10       38.98       37.12      2.03 o 
   2  -6  10       33.62       26.93      1.87 o 
   3  -6  10      148.66      138.63      4.27 o 
   4  -6  10       79.65       77.23      3.25 o 
   5  -6  10       12.51       13.23      2.58 o 
  -6  -5  10       48.87       57.27      6.68 o 
  -5  -5  10       25.35       27.47      2.21 o 
  -4  -5  10       63.37       63.51      2.93 o 
  -3  -5  10      458.85      425.91      8.86 o 
  -2  -5  10      216.53      199.98      3.81 o 
  -1  -5  10       87.34       99.71      2.36 o 
   0  -5  10       82.46       83.59      2.61 o 
   1  -5  10      107.15       97.99      2.37 o 
   2  -5  10       74.29       61.40      3.48 o 
   3  -5  10      183.44      174.01      9.50 o 
   4  -5  10       67.59       61.73      2.80 o 
   5  -5  10       34.16       27.66      3.39 o 
  -6  -4  10       40.82       41.90      3.92 o 
  -5  -4  10       59.34       57.14      2.92 o 
  -4  -4  10       17.98       18.14      1.81 o 
  -3  -4  10        1.87        2.65      1.12 o 
  -2  -4  10      159.52      158.24      3.05 o 
  -1  -4  10      632.08      657.25      9.43 o 
   0  -4  10      223.49      213.64      3.73 o 
   1  -4  10       23.64       27.99      1.24 o 
   2  -4  10        4.50        5.78      0.85 o 
   3  -4  10       51.66       47.61      1.73 o 
   4  -4  10        7.71        8.80      1.43 o 
   5  -4  10       40.77       47.39      4.11 o 
   6  -4  10       13.46       14.49      2.81 o 
  -6  -3  10       67.12       68.11      3.27 o 
  -5  -3  10       19.87       18.63      1.92 o 
  -4  -3  10       30.28       33.54      2.11 o 
  -3  -3  10       31.33       35.01      2.59 o 
  -2  -3  10        9.43       12.36      2.66 o 
  -1  -3  10      247.03      249.36      4.03 o 
   0  -3  10      429.86      414.25      6.19 o 
   1  -3  10      238.38      223.13      3.82 o 
   2  -3  10       15.08       15.31      1.03 o 
   3  -3  10       10.73       12.29      1.10 o 
   4  -3  10       76.27       76.90      3.07 o 
   5  -3  10       37.00       34.44      2.29 o 
   6  -3  10       47.98       48.20      4.34 o 
  -7  -2  10        3.65        6.33      2.96 o 
  -6  -2  10        9.19       12.06      1.71 o 
  -5  -2  10      116.29      115.59      3.96 o 
  -4  -2  10      178.44      154.94      5.12 o 
  -3  -2  10       19.73       21.91      1.62 o 
  -2  -2  10      431.72      466.07     10.79 o 
  -1  -2  10      722.35      842.53     11.52 o 
   0  -2  10       54.47       68.52      2.30 o 
   1  -2  10      619.53      664.22      9.37 o 
   2  -2  10       20.94       20.67      1.03 o 
   3  -2  10      349.34      365.94      5.92 o 
   4  -2  10      153.59      140.67      4.31 o 
   5  -2  10       52.88       46.52      2.70 o 
   6  -2  10       27.44       30.98      2.36 o 
  -7  -1  10        5.86       15.49      4.03 o 
  -6  -1  10       14.88       19.66      2.00 o 
  -5  -1  10      146.51      140.49      5.36 o 
  -4  -1  10       82.33       73.27      6.43 o 
  -3  -1  10      187.08      181.64      4.45 o 
  -2  -1  10     2232.05     2400.74     38.63 o 
  -1  -1  10      469.80      444.03      6.38 o 
   0  -1  10       56.80       59.91      1.45 o 
   1  -1  10      645.09      719.58      9.98 o 
   2  -1  10      106.78      111.17      2.23 o 
   3  -1  10      249.55      266.83      6.14 o 
   4  -1  10      328.07      298.76      7.05 o 
   5  -1  10       11.90       16.17      1.88 o 
   6  -1  10       82.80       81.27      3.75 o 
  -7   0  10      233.71      240.33      6.77 o 
  -6   0  10       11.07       13.71      1.85 o 
  -5   0  10        4.80        7.65      1.48 o 
  -4   0  10       23.01       19.59      2.09 o 
  -3   0  10        5.38        4.05      1.04 o 
  -2   0  10       26.78       28.86      1.48 o 
  -1   0  10        9.35       30.54      1.97 o 
   0   0  10      405.29      413.15      5.99 o 
   1   0  10      117.24      150.93      2.63 o 
   2   0  10       44.20       38.77      3.93 o 
   3   0  10       17.56       18.33      1.58 o 
   4   0  10      179.90      148.71      4.47 o 
   5   0  10       60.22       48.46      2.89 o 
   6   0  10       37.36       32.00      2.53 o 
  -7   1  10       83.14       92.31      5.34 o 
  -6   1  10        2.37        3.49      1.38 o 
  -5   1  10       11.80       16.38      1.84 o 
  -4   1  10      300.22      290.37      6.53 o 
  -3   1  10      352.38      394.65      6.13 o 
  -2   1  10      639.57      696.66      9.80 o 
  -1   1  10      138.69      158.06      2.79 o 
   0   1  10      458.78      442.03      6.43 o 
   1   1  10      374.88      358.88      7.05 o 
   2   1  10      375.02      344.56      7.13 o 
   3   1  10      232.99      198.75      5.05 o 
   4   1  10       11.20       11.28      1.56 o 
   5   1  10       70.02       63.09      3.15 o 
   6   1  10       59.06       51.64      3.68 o 
  -7   2  10       66.79       79.81      4.76 o 
  -6   2  10       62.75       63.58      3.08 o 
  -5   2  10      396.74      398.96      8.61 o 
  -4   2  10       60.80       53.33      1.82 o 
  -3   2  10      127.28      126.54      2.70 o 
  -2   2  10      806.15      884.98     12.28 o 
  -1   2  10      276.39      295.59      4.67 o 
   0   2  10      817.53      879.17     12.07 o 
   1   2  10       76.95       71.25      1.70 o 
   2   2  10      137.35      129.52      3.68 o 
   3   2  10       13.71       11.70      1.58 o 
   4   2  10       69.85       56.38      2.77 o 
   5   2  10       16.52       18.16      2.00 o 
   6   2  10      126.48      114.37      6.41 o 
  -6   3  10       21.65       21.83      2.93 o 
  -5   3  10       41.09       27.73      1.96 o 
  -4   3  10        9.56        8.74      0.99 o 
  -3   3  10       72.88       68.71      1.95 o 
  -2   3  10      125.76      116.21      2.53 o 
  -1   3  10      570.02      577.44      8.42 o 
   0   3  10       50.30       53.20      1.59 o 
   1   3  10      553.76      551.79      8.11 o 
   2   3  10        8.52        5.40      1.20 o 
   3   3  10      105.08      104.82      3.64 o 
   4   3  10       57.77       54.74      2.84 o 
   5   3  10        1.09        0.03      1.26 o 
   6   3  10       15.36       16.25      1.98 o 
  -6   4  10       27.36       29.57      3.30 o 
  -5   4  10      128.97      123.19      6.02 o 
  -4   4  10       36.16       33.89      2.77 o 
  -3   4  10      132.73      123.02      2.81 o 
  -2   4  10      482.10      494.02      7.59 o 
  -1   4  10       90.21       98.19      2.34 o 
   0   4  10      408.84      415.32      6.49 o 
   1   4  10       32.77       30.61      1.37 o 
   2   4  10       63.36       63.65      2.73 o 
   3   4  10       53.78       44.63      2.48 o 
   4   4  10      174.02      150.58      5.11 o 
   5   4  10        2.08        2.33      1.43 o 
  -6   5  10       11.08       12.50      2.79 o 
  -5   5  10       85.51       80.63      3.33 o 
  -4   5  10       39.35       36.72      2.23 o 
  -3   5  10       89.26       80.20      3.07 o 
  -2   5  10       37.34       40.85      2.22 o 
  -1   5  10       88.37       93.06      6.63 o 
   0   5  10       40.36       45.79      1.69 o 
   1   5  10      157.66      146.98      3.19 o 
   2   5  10      128.44      110.43      4.05 o 
   3   5  10       67.07       61.75      4.65 o 
   4   5  10       32.52       32.90      2.46 o 
   5   5  10       26.64       27.24      2.38 o 
  -5   6  10       15.26       16.00      1.89 o 
  -4   6  10       96.52       93.52      3.75 o 
  -3   6  10      184.28      173.66      5.02 o 
  -2   6  10       62.30       58.01      4.16 o 
  -1   6  10      147.85      145.79      4.27 o 
   0   6  10      100.74       92.59      3.30 o 
   1   6  10       39.45       38.13      1.73 o 
   2   6  10       43.19       47.93      2.48 o 
   3   6  10        4.74        4.56      1.44 o 
   4   6  10       53.16       59.75      3.20 o 
  -5   7  10       72.03       72.32      3.48 o 
  -4   7  10       16.71       23.03      2.06 o 
  -3   7  10       11.39       11.00      1.84 o 
  -2   7  10       64.11       59.11      2.90 o 
  -1   7  10       13.57       17.60      1.87 o 
   0   7  10      105.48      103.65      3.70 o 
   1   7  10      139.84      132.63      4.14 o 
   2   7  10       95.35       81.80      5.00 o 
   3   7  10        9.50       14.89      3.89 o 
   4   7  10       18.56       22.13      2.02 o 
  -4   8  10       22.64       24.19      2.18 o 
  -3   8  10       19.37       25.10      2.26 o 
  -2   8  10       59.33       56.54      3.07 o 
  -1   8  10        3.47        4.83      2.29 o 
   0   8  10       20.01       18.87      2.90 o 
   1   8  10        8.09        9.81      2.51 o 
   2   8  10       16.58       17.52      2.69 o 
   3   8  10       56.74       56.18      4.71 o 
  -2   9  10      142.40      150.91      6.20 o 
  -1   9  10        0.68        2.53      1.44 o 
   0   9  10        7.68       15.40      1.91 o 
   1   9  10       30.97       28.31      3.32 o 
  -3  -9  11       46.59       41.31      4.08 o 
  -1  -9  11        9.00        9.83      2.87 o 
   0  -9  11       45.76       48.57      2.62 o 
   1  -9  11        7.31       10.31      1.75 o 
   2  -9  11       13.98       18.95      1.98 o 
  -4  -8  11       28.73       29.78      3.24 o 
  -3  -8  11        6.30        5.97      2.33 o 
  -2  -8  11      170.28      174.75      7.34 o 
  -1  -8  11       19.81       24.02      1.80 o 
   0  -8  11      242.46      234.11      6.02 o 
   1  -8  11       26.65       26.74      5.77 o 
   2  -8  11       36.10       33.87      2.28 o 
   3  -8  11      185.44      175.07      5.40 o 
   4  -8  11       14.09       20.40      4.04 o 
  -5  -7  11       30.75       39.05      7.66 o 
  -4  -7  11        0.31        1.02      1.26 o 
  -3  -7  11       71.00       75.68      3.25 o 
  -2  -7  11       53.53       46.45      2.37 o 
  -1  -7  11       11.01       12.87      1.47 o 
   0  -7  11       85.04       75.60      4.73 o 
   1  -7  11      256.51      237.67      6.68 o 
   2  -7  11       28.01       23.98      1.91 o 
   3  -7  11       12.51       13.82      1.70 o 
   4  -7  11       10.16       13.28      1.89 o 
  -5  -6  11       25.70       26.50      4.68 o 
  -4  -6  11       16.95       17.20      1.94 o 
  -3  -6  11      251.49      234.33      5.97 o 
  -2  -6  11       60.72       61.07      2.60 o 
  -1  -6  11       99.46       91.77      2.38 o 
   0  -6  11       87.32       91.68      3.05 o 
   1  -6  11       66.59       59.45      2.51 o 
   2  -6  11       55.54       51.37      2.46 o 
   3  -6  11        1.21        3.14      1.25 o 
   4  -6  11       22.74       25.28      2.10 o 
   5  -6  11       26.71       29.15      3.45 o 
  -6  -5  11       12.82       20.38      4.11 o 
  -5  -5  11       17.85       18.52      2.01 o 
  -4  -5  11       30.47       26.01      2.39 o 
  -3  -5  11      264.74      242.99      5.96 o 
  -2  -5  11      207.14      222.13      4.08 o 
  -1  -5  11       48.02       52.00      3.93 o 
   0  -5  11      182.30      192.01      3.65 o 
   1  -5  11       96.25       85.81      2.24 o 
   2  -5  11        8.13        7.20      1.52 o 
   3  -5  11      120.56      113.34      3.63 o 
   4  -5  11        4.15        6.24      1.37 o 
   5  -5  11        0.62       -0.87      1.67 o 
  -6  -4  11       90.34       93.69      3.87 o 
  -5  -4  11       99.01       94.12      3.71 o 
  -4  -4  11      122.26      112.41      3.81 o 
  -3  -4  11       75.02       72.28      2.82 o 
  -2  -4  11        7.43        5.92      1.18 o 
  -1  -4  11       46.11       44.10      1.43 o 
   0  -4  11       50.49       47.30      1.54 o 
   1  -4  11      223.89      241.62      4.23 o 
   2  -4  11       19.20       16.98      1.16 o 
   3  -4  11       12.42       11.37      1.15 o 
   4  -4  11      109.56      109.80      5.78 o 
   5  -4  11       34.07       32.52      3.57 o 
   6  -4  11        3.42        5.16      2.27 o 
  -6  -3  11       36.72       41.41      2.57 o 
  -5  -3  11        7.99        4.70      1.41 o 
  -4  -3  11        1.24        0.47      1.05 o 
  -3  -3  11       76.59       74.59      3.53 o 
  -2  -3  11       59.15       63.08      2.36 o 
  -1  -3  11      340.14      358.10      5.93 o 
   0  -3  11      177.30      188.37      3.34 o 
   1  -3  11      168.69      166.77      3.13 o 
   2  -3  11       40.39       35.04      1.38 o 
   3  -3  11      183.68      170.32      3.47 o 
   4  -3  11      199.87      184.76      7.32 o 
   5  -3  11        9.01        8.10      1.50 o 
   6  -3  11       34.43       40.05      3.98 o 
  -6  -2  11       82.92       89.86      3.72 o 
  -5  -2  11      182.92      176.00      5.09 o 
  -4  -2  11       60.60       52.66      2.50 o 
  -3  -2  11      192.67      202.02      4.91 o 
  -2  -2  11      748.56      810.87     14.16 o 
  -1  -2  11      259.29      288.77      4.48 o 
   0  -2  11      946.49     1022.81     13.89 o 
   1  -2  11       89.71       79.77      2.23 o 
   2  -2  11       95.58       88.71      2.08 o 
   3  -2  11       39.53       36.59      3.23 o 
   4  -2  11       15.70       13.75      1.67 o 
   5  -2  11       16.02       14.60      1.84 o 
   6  -2  11       97.67       98.82      6.56 o 
  -7  -1  11      267.17      279.46      7.45 o 
  -6  -1  11       10.91       10.65      1.73 o 
  -5  -1  11       55.70       50.83      2.65 o 
  -4  -1  11      585.53      575.53     11.19 o 
  -3  -1  11      630.01      654.40     12.03 o 
  -2  -1  11      534.71      540.05     10.30 o 
  -1  -1  11      165.80      155.17      2.71 o 
   0  -1  11      499.90      498.05      7.15 o 
   1  -1  11      815.22      865.51     11.89 o 
   2  -1  11      308.55      298.57      4.75 o 
   3  -1  11      189.10      184.34      6.10 o 
   4  -1  11       65.43       57.88      2.72 o 
   5  -1  11       29.92       22.08      2.07 o 
   6  -1  11        5.16        6.11      1.64 o 
  -7   0  11        1.18       -0.39      2.25 o 
  -6   0  11        9.31       11.45      1.80 o 
  -5   0  11       76.63       74.49      3.15 o 
  -4   0  11      166.46      151.63     11.83 o 
  -3   0  11       65.16       67.22      2.50 o 
  -2   0  11      166.90      154.54      8.95 o 
  -1   0  11      134.09      133.33      2.46 o 
   0   0  11       60.79       70.64      1.63 o 
   1   0  11      167.80      189.56      3.19 o 
   2   0  11      426.43      469.82      9.12 o 
   3   0  11       13.18       13.25      1.54 o 
   4   0  11        0.20        0.50      1.05 o 
   5   0  11       16.45       17.92      4.20 o 
   6   0  11       82.27       76.29      3.72 o 
  -7   1  11       78.01       81.59      3.67 o 
  -6   1  11        5.21        3.89      1.43 o 
  -5   1  11      177.66      164.60      4.80 o 
  -4   1  11      595.52      596.31     11.45 o 
  -3   1  11      284.02      269.91      4.54 o 
  -2   1  11     1487.34     1542.69     20.60 o 
  -1   1  11      310.63      311.95      4.84 o 
   0   1  11     1269.09     1355.52     18.12 o 
   1   1  11      497.76      523.89      9.80 o 
   2   1  11        8.32        9.71      1.31 o 
   3   1  11      185.28      166.06      4.55 o 
   4   1  11       29.30       22.03      1.94 o 
   5   1  11       25.79       22.16      2.09 o 
   6   1  11       32.25       31.23      2.56 o 
  -6   2  11        5.09        4.19      1.38 o 
  -5   2  11       83.25       77.86      3.18 o 
  -4   2  11      111.39      104.58      2.86 o 
  -3   2  11      300.65      279.07      4.89 o 
  -2   2  11      367.33      351.71      5.55 o 
  -1   2  11      161.91      168.33      3.08 o 
   0   2  11      474.39      531.17      7.73 o 
   1   2  11      283.97      281.81      5.51 o 
   2   2  11       17.67       15.15      1.47 o 
   3   2  11        8.35        7.86      1.41 o 
   4   2  11       79.11       64.70      3.01 o 
   5   2  11      158.33      134.04      4.76 o 
   6   2  11       29.86       32.73      2.59 o 
  -6   3  11       24.49       22.20      2.94 o 
  -5   3  11       14.81       15.93      1.65 o 
  -4   3  11       68.34       65.22      2.06 o 
  -3   3  11       47.13       47.79      1.66 o 
  -2   3  11       75.91       74.18      1.98 o 
  -1   3  11       71.31       72.65      1.91 o 
   0   3  11     1383.31     1433.49     19.36 o 
   1   3  11      278.51      272.85      4.58 o 
   2   3  11      467.25      463.20      9.44 o 
   3   3  11      318.54      280.58     11.11 o 
   4   3  11      105.96       92.16      3.69 o 
   5   3  11       91.46       91.16      4.19 o 
   6   3  11       91.78       90.45      4.09 o 
  -6   4  11        6.95        9.71      2.66 o 
  -5   4  11       51.15       39.63      3.65 o 
  -4   4  11       32.45       34.39      2.05 o 
  -3   4  11      122.32      113.20      2.70 o 
  -2   4  11       99.42       98.13      2.44 o 
  -1   4  11       61.02       57.45      1.81 o 
   0   4  11       33.40       36.63      1.50 o 
   1   4  11      142.96      150.07      3.12 o 
   2   4  11       72.45       64.28      4.73 o 
   3   4  11       39.72       33.67      2.63 o 
   4   4  11        2.73        2.56      1.35 o 
   5   4  11       19.50       15.03      2.06 o 
  -6   5  11        6.02        9.50      2.75 o 
  -5   5  11        8.74       11.31      2.81 o 
  -4   5  11       36.88       35.45      2.23 o 
  -3   5  11      108.62      101.34      3.52 o 
  -2   5  11      191.71      189.20      4.91 o 
  -1   5  11       80.39       84.67      2.25 o 
   0   5  11       66.61       69.50      2.10 o 
   1   5  11        5.17        6.20      0.97 o 
   2   5  11       43.03       42.09      2.39 o 
   3   5  11       15.81       14.26      1.84 o 
   4   5  11       91.82       81.09      3.66 o 
   5   5  11       84.53       83.99      3.91 o 
  -5   6  11        7.63       12.10      1.63 o 
  -4   6  11       82.05       78.05      3.34 o 
  -3   6  11       34.02       34.95      2.33 o 
  -2   6  11       43.87       36.74      2.31 o 
  -1   6  11       87.91       75.46      3.00 o 
   0   6  11      560.34      486.70     17.34 o 
   1   6  11      162.10      148.41      3.48 o 
   2   6  11        4.79        5.52      1.38 o 
   3   6  11       88.43       78.42      5.48 o 
   4   6  11       39.58       40.26      2.73 o 
  -4   7  11      138.47      136.22      4.71 o 
  -3   7  11       66.54       63.21      3.12 o 
  -2   7  11       93.06       88.64      3.58 o 
  -1   7  11        3.95        4.80      1.44 o 
   0   7  11      166.23      156.60      4.69 o 
   1   7  11      102.21       91.63      5.18 o 
   2   7  11      145.53      136.70      6.60 o 
   3   7  11        1.05        2.31      2.19 o 
   4   7  11       11.09       18.33      4.76 o 
  -3   8  11       44.50       48.98      2.95 o 
  -2   8  11       31.43       38.22      2.67 o 
  -1   8  11      157.35      161.22      5.10 o 
   0   8  11        0.68        3.59      1.31 o 
   1   8  11       32.32       29.31      3.30 o 
   2   8  11       75.53       76.43      5.15 o 
   3   8  11       14.30       17.73      3.17 o 
  -2   9  11       30.00       38.14      5.90 o 
  -1   9  11        1.23        1.98      1.27 o 
   0   9  11       78.03       80.64      3.55 o 
   1   9  11        1.01        1.83      2.01 o 
  -2  -9  12       43.48       40.53      4.14 o 
  -1  -9  12       29.12       35.55      3.66 o 
   0  -9  12       11.99       13.86      1.76 o 
   1  -9  12       17.12       16.90      1.82 o 
   2  -9  12       17.66       18.05      1.95 o 
  -4  -8  12        1.19       -0.83      2.07 o 
  -3  -8  12       66.44       66.91      4.71 o 
  -2  -8  12       10.40       12.15      2.69 o 
  -1  -8  12        9.88        9.72      2.67 o 
   0  -8  12       68.66       67.46      6.59 o 
   1  -8  12       31.01       26.68      3.35 o 
   2  -8  12       81.80       75.94      5.12 o 
   3  -8  12       59.07       68.02      3.25 o 
  -4  -7  12       70.48       71.61      3.32 o 
  -3  -7  12       26.95       29.62      3.28 o 
  -2  -7  12      109.12       95.56      3.40 o 
  -1  -7  12       85.02       78.98      2.88 o 
   0  -7  12       48.32       57.05      3.02 o 
   1  -7  12      127.02      110.13      3.72 o 
   2  -7  12       48.50       43.73      2.42 o 
   3  -7  12        5.19        7.71      1.50 o 
   4  -7  12       57.16       64.29      4.02 o 
  -5  -6  12       69.54       73.07      3.52 o 
  -4  -6  12       31.87       32.37      2.34 o 
  -3  -6  12      120.75      113.66      3.92 o 
  -2  -6  12       12.23       10.98      1.54 o 
  -1  -6  12       92.46       83.53      2.27 o 
   0  -6  12      307.57      281.70      6.25 o 
   1  -6  12       12.06       13.15      1.48 o 
   2  -6  12       64.13       52.95      2.49 o 
   3  -6  12       16.54       17.98      2.06 o 
   4  -6  12       89.98       88.45      3.40 o 
   5  -6  12      114.69      120.66      6.75 o 
  -6  -5  12       23.81       31.64      3.75 o 
  -5  -5  12       65.71       56.73      3.03 o 
  -4  -5  12       41.75       42.00      2.48 o 
  -3  -5  12       22.43       26.73      1.99 o 
  -2  -5  12      124.84      125.90      3.77 o 
  -1  -5  12      306.74      309.10      5.21 o 
   0  -5  12       59.42       60.90      1.86 o 
   1  -5  12      114.60      108.39      2.61 o 
   2  -5  12       57.11       47.73      2.27 o 
   3  -5  12      110.68       99.49      3.68 o 
   4  -5  12      112.52      112.98      6.05 o 
   5  -5  12       76.79       71.24      5.10 o 
  -6  -4  12        0.82        6.49      1.42 o 
  -5  -4  12      123.02      119.55      5.63 o 
  -4  -4  12       26.60       20.37      1.89 o 
  -3  -4  12      257.99      247.93      7.50 o 
  -2  -4  12      548.16      570.91     12.34 o 
  -1  -4  12      101.68      105.10      2.34 o 
   0  -4  12      501.10      536.37      8.00 o 
   1  -4  12       22.14       23.10      2.10 o 
   2  -4  12      233.53      231.32      4.27 o 
   3  -4  12      115.29      106.58      2.70 o 
   4  -4  12       90.92       84.80      5.10 o 
   5  -4  12        0.19        0.24      1.85 o 
   6  -4  12        3.30        4.53      2.01 o 
  -6  -3  12        1.85        3.51      1.36 o 
  -5  -3  12       35.73       30.47      2.24 o 
  -4  -3  12       81.60       79.23      3.13 o 
  -3  -3  12        1.30        1.73      1.05 o 
  -2  -3  12       31.87       30.32      1.75 o 
  -1  -3  12       98.50      108.52      2.25 o 
   0  -3  12      821.43      882.53     12.28 o 
   1  -3  12      388.49      404.86      6.28 o 
   2  -3  12      123.38      131.86      2.84 o 
   3  -3  12      351.12      335.93      5.72 o 
   4  -3  12      107.86      101.06      3.64 o 
   5  -3  12       45.70       50.71      5.67 o 
   6  -3  12       32.51       35.54      3.84 o 
  -6  -2  12       16.99       18.31      1.95 o 
  -5  -2  12      133.58      123.46      4.18 o 
  -4  -2  12      102.77      104.22      3.53 o 
  -3  -2  12      351.07      326.95      9.63 o 
  -2  -2  12      251.82      230.12      5.13 o 
  -1  -2  12       33.87       38.84      2.74 o 
   0  -2  12      325.33      378.20      5.75 o 
   1  -2  12      289.02      288.83      5.57 o 
   2  -2  12       12.34       10.37      0.91 o 
   3  -2  12       14.02       11.79      1.49 o 
   4  -2  12      119.60      126.25      4.15 o 
   5  -2  12       74.07       70.60      3.34 o 
   6  -2  12       17.13       21.13      4.77 o 
  -7  -1  12        5.00       11.84      5.80 o 
  -6  -1  12        9.93        9.54      1.71 o 
  -5  -1  12      323.20      316.28      7.48 o 
  -4  -1  12      298.01      283.91      6.58 o 
  -3  -1  12      213.92      207.35      5.00 o 
  -2  -1  12      231.63      248.48      7.25 o 
  -1  -1  12      182.03      185.54      3.15 o 
   0  -1  12     2438.64     2496.02     32.63 o 
   1  -1  12      656.03      671.76     13.79 o 
   2  -1  12       76.96       60.03      1.57 o 
   3  -1  12      215.12      187.98     18.45 o 
   4  -1  12        5.02        2.71      1.17 o 
   5  -1  12       28.29       32.50      2.49 o 
   6  -1  12       25.67       27.77      3.83 o 
  -7   0  12       29.20       30.08      2.49 o 
  -6   0  12       38.70       40.35      2.58 o 
  -5   0  12      974.04      912.42     16.90 o 
  -4   0  12      976.96      922.79     16.63 o 
  -3   0  12       64.90       68.47      4.35 o 
  -2   0  12      111.15      117.71      3.18 o 
  -1   0  12      350.49      429.03      6.34 o 
   0   0  12      788.54      855.08     13.26 o 
   1   0  12     1474.14     1580.99     27.37 o 
   2   0  12        8.32        4.40      1.05 o 
   3   0  12       10.54       10.66      1.52 o 
   4   0  12       15.10       11.79      1.69 o 
   5   0  12       40.08       34.03      2.66 o 
   6   0  12        0.49        2.92      1.39 o 
  -7   1  12       41.60       43.84      5.60 o 
  -6   1  12       52.97       48.66      2.75 o 
  -5   1  12      226.30      217.40      5.77 o 
  -4   1  12      104.59      107.35      3.56 o 
  -3   1  12      430.21      438.63      7.56 o 
  -2   1  12      225.84      219.40      3.77 o 
  -1   1  12       22.50       22.16      1.01 o 
   0   1  12      629.18      664.59      9.42 o 
   1   1  12      823.59      847.01     25.82 o 
   2   1  12       37.42       37.47      4.22 o 
   3   1  12       50.77       46.99      2.41 o 
   4   1  12      119.68      118.25      4.09 o 
   5   1  12       10.67       11.48      2.15 o 
   6   1  12       54.64       50.95      3.13 o 
  -6   2  12        8.00        4.83      1.51 o 
  -5   2  12      130.76      119.53      4.00 o 
  -4   2  12       71.69       60.68      4.41 o 
  -3   2  12      180.74      175.89      3.45 o 
  -2   2  12      171.20      179.96      5.03 o 
  -1   2  12      216.83      231.32      3.98 o 
   0   2  12      408.45      459.71      6.88 o 
   1   2  12       30.29       23.48      1.07 o 
   2   2  12       82.42       79.11      2.94 o 
   3   2  12      223.79      202.04      5.36 o 
   4   2  12      357.78      304.74      7.45 o 
   5   2  12      152.95      126.69      4.66 o 
   6   2  12       32.21       34.70      2.59 o 
  -6   3  12        2.00        3.23      2.30 o 
  -5   3  12       88.53       77.47      3.06 o 
  -4   3  12       24.38       27.44      1.62 o 
  -3   3  12       40.14       35.57      1.50 o 
  -2   3  12       23.80       26.80      1.63 o 
  -1   3  12      119.73      133.91      2.81 o 
   0   3  12       58.81       57.76      1.77 o 
   1   3  12       99.62      100.68      3.38 o 
   2   3  12       53.96       50.25      2.45 o 
   3   3  12      157.23      150.74      4.71 o 
   4   3  12        6.92        7.04      1.61 o 
   5   3  12       96.70       89.35      3.94 o 
  -6   4  12        7.30        6.09      2.22 o 
  -5   4  12       10.50       11.76      2.64 o 
  -4   4  12       40.43       33.48      2.02 o 
  -3   4  12      128.85      125.61      2.94 o 
  -2   4  12      389.31      402.92      6.54 o 
  -1   4  12        0.81        3.37      0.84 o 
   0   4  12      194.27      179.17      3.55 o 
   1   4  12       62.19       57.53      2.23 o 
   2   4  12      162.88      144.80      4.37 o 
   3   4  12       64.76       61.67      2.96 o 
   4   4  12       79.40       68.85      3.31 o 
   5   4  12       51.42       50.80      3.07 o 
  -6   5  12        6.93       10.86      2.67 o 
  -5   5  12        6.31        3.81      2.34 o 
  -4   5  12      149.51      144.55      4.43 o 
  -3   5  12      234.26      215.72     10.64 o 
  -2   5  12       51.21       45.61      2.36 o 
  -1   5  12       32.02       27.96      2.48 o 
   0   5  12       27.33       27.82      1.48 o 
   1   5  12       71.38       64.42      2.07 o 
   2   5  12       24.00       23.19      1.95 o 
   3   5  12      279.27      248.49      6.66 o 
   4   5  12       40.44       38.30      3.47 o 
   5   5  12       18.79       18.93      2.14 o 
  -5   6  12       90.49       94.27      5.78 o 
  -4   6  12       11.98       13.11      1.78 o 
  -3   6  12       51.60       44.88      2.56 o 
  -2   6  12      106.49       97.59      3.57 o 
  -1   6  12      166.35      153.55      4.47 o 
   0   6  12      259.74      232.69      5.77 o 
   1   6  12       25.69       26.52      1.88 o 
   2   6  12      202.98      193.84     10.32 o 
   3   6  12       14.97       13.49      1.87 o 
   4   6  12        1.30        2.58      1.36 o 
  -4   7  12      103.75      100.24      3.98 o 
  -3   7  12       15.87       19.51      2.03 o 
  -2   7  12        0.20        2.13      1.38 o 
  -1   7  12       43.77       45.21      2.59 o 
   0   7  12       39.28       40.80      2.44 o 
   1   7  12       41.22       36.57      3.45 o 
   2   7  12        7.17        8.87      2.42 o 
   3   7  12       61.68       67.91     10.96 o 
  -3   8  12       12.40       18.88      2.07 o 
  -2   8  12       85.93       88.54      3.85 o 
  -1   8  12       16.82       26.13      6.95 o 
   0   8  12       94.17       86.97      3.61 o 
   1   8  12        2.47        4.58      1.92 o 
   2   8  12       18.94       22.91      3.14 o 
  -2   9  12       66.02       74.52      3.77 o 
  -1   9  12       36.58       37.75      2.65 o 
   0   9  12       10.32       15.60      2.64 o 
   1   9  12       12.15       15.74      3.33 o 
  -2  -9  13       80.21       97.65      5.87 o 
  -1  -9  13       23.63       24.59      3.21 o 
   0  -9  13       16.14       18.18      1.69 o 
   1  -9  13       33.77       35.22      3.22 o 
   2  -9  13       11.65       12.16      1.77 o 
  -4  -8  13       52.79       53.23      4.28 o 
  -3  -8  13        1.39        4.73      2.33 o 
  -2  -8  13       11.99       14.13      2.66 o 
  -1  -8  13      109.07       98.35      5.34 o 
   0  -8  13      100.62      106.25      5.89 o 
   1  -8  13        1.52        4.50      1.91 o 
   2  -8  13      110.31      101.37      3.88 o 
   3  -8  13       43.18       40.89      2.58 o 
  -4  -7  13       36.68       43.46      2.69 o 
  -3  -7  13        4.50        5.81      1.46 o 
  -2  -7  13       16.66       17.73      2.78 o 
  -1  -7  13       17.31       14.51      2.52 o 
   0  -7  13       79.97       72.46      2.90 o 
   1  -7  13       78.89       66.87      2.90 o 
   2  -7  13       33.25       31.02      2.52 o 
   3  -7  13       51.60       48.34      2.63 o 
   4  -7  13        5.81        4.62      2.49 o 
  -5  -6  13       14.16       15.25      1.99 o 
  -4  -6  13       69.49       68.64      3.22 o 
  -3  -6  13      139.54      131.20      4.29 o 
  -2  -6  13       87.62       82.28      3.22 o 
  -1  -6  13       73.58       80.30      2.24 o 
   0  -6  13       60.10       58.99      2.47 o 
   1  -6  13       96.09       90.48      4.37 o 
   2  -6  13       44.04       45.75      2.38 o 
   3  -6  13        6.18        8.25      1.57 o 
   4  -6  13        9.99       13.68      2.67 o 
   5  -6  13        3.08        7.32      2.37 o 
  -6  -5  13        1.19        3.14      1.70 o 
  -5  -5  13       21.49       20.74      2.07 o 
  -4  -5  13       26.82       26.16      2.13 o 
  -3  -5  13      205.27      191.89      5.17 o 
  -2  -5  13      325.55      305.53      6.80 o 
  -1  -5  13       81.06       74.67      2.04 o 
   0  -5  13       67.06       61.57      1.90 o 
   1  -5  13       19.32       20.53      1.34 o 
   2  -5  13       79.07       78.69      6.53 o 
   3  -5  13       24.91       22.62      2.02 o 
   4  -5  13      151.95      143.69      6.92 o 
   5  -5  13       87.65       82.64      5.48 o 
  -6  -4  13        2.32        2.57      1.48 o 
  -5  -4  13       68.18       57.93      3.95 o 
  -4  -4  13       51.26       47.91      2.57 o 
  -3  -4  13       78.81       75.94      3.00 o 
  -2  -4  13       74.99       70.00      2.70 o 
  -1  -4  13      105.18      110.31      2.45 o 
   0  -4  13       84.28       92.42      2.26 o 
   1  -4  13      201.94      208.06      3.89 o 
   2  -4  13      178.55      162.61      3.41 o 
   3  -4  13       12.64       11.10      1.15 o 
   4  -4  13       17.09       14.94      2.55 o 
   5  -4  13       17.08       16.68      3.29 o 
  -6  -3  13        1.69        1.99      1.34 o 
  -5  -3  13       31.14       33.34      3.01 o 
  -4  -3  13       14.76       18.80      1.77 o 
  -3  -3  13       42.53       41.17      2.18 o 
  -2  -3  13      140.35      127.62      3.61 o 
  -1  -3  13       88.90       81.57      1.90 o 
   0  -3  13      148.84      149.33      2.94 o 
   1  -3  13       83.70       70.47      2.17 o 
   2  -3  13      260.14      245.41      4.43 o 
   3  -3  13       18.84       14.36      1.23 o 
   4  -3  13       96.69       86.82      3.39 o 
   5  -3  13      190.27      205.04      5.98 o 
   6  -3  13       74.75       73.30      5.25 o 
  -6  -2  13        2.62        3.25      1.41 o 
  -5  -2  13       83.55       69.46      4.01 o 
  -4  -2  13       74.09       64.30      4.83 o 
  -3  -2  13      142.84      135.18      3.92 o 
  -2  -2  13      142.72      145.86      3.81 o 
  -1  -2  13      129.88      141.02      2.65 o 
   0  -2  13      471.84      522.65      7.65 o 
   1  -2  13       23.45       18.62      1.15 o 
   2  -2  13      110.05      109.95      2.48 o 
   3  -2  13      153.74      143.47      4.76 o 
   4  -2  13      194.92      174.54      5.08 o 
   5  -2  13      105.78      101.80      4.02 o 
   6  -2  13        1.28        6.83      5.51 o 
  -6  -1  13       10.86       13.54      1.88 o 
  -5  -1  13       97.03       87.25      3.49 o 
  -4  -1  13      150.32      158.58      4.53 o 
  -3  -1  13       33.82       35.09      1.99 o 
  -2  -1  13       15.59       19.08      1.52 o 
  -1  -1  13      125.96      142.82      2.65 o 
   0  -1  13       93.27       87.77      4.75 o 
   1  -1  13      527.21      559.77      8.16 o 
   2  -1  13      123.47      132.06      2.64 o 
   3  -1  13       27.76       21.26      2.72 o 
   4  -1  13       93.46       84.91      3.41 o 
   5  -1  13       32.36       31.30      2.89 o 
   6  -1  13       97.24       94.01      4.08 o 
  -7   0  13       43.64       48.79      4.28 o 
  -6   0  13       15.37       13.94      1.96 o 
  -5   0  13      151.18      154.08      5.48 o 
  -4   0  13       27.30       26.31      2.00 o 
  -3   0  13      117.61      119.28      3.55 o 
  -2   0  13        3.84        6.97      3.31 o 
  -1   0  13       53.41       70.59      1.73 o 
   0   0  13       96.81       83.81      1.92 o 
   1   0  13       13.17       16.38      0.93 o 
   2   0  13       78.70       69.37      4.00 o 
   3   0  13       39.23       34.20      2.13 o 
   4   0  13      109.83       95.53      3.64 o 
   5   0  13      243.71      253.28     11.15 o 
   6   0  13       24.14       23.13      2.29 o 
  -6   1  13        4.84        4.85      1.55 o 
  -5   1  13      192.99      172.09      5.02 o 
  -4   1  13      157.72      147.34      4.70 o 
  -3   1  13      148.78      142.93      2.91 o 
  -2   1  13      212.04      192.45      3.48 o 
  -1   1  13      263.92      270.44      4.44 o 
   0   1  13      136.77      132.60      2.64 o 
   1   1  13      162.28      188.06      4.57 o 
   2   1  13       39.08       32.85      1.98 o 
   3   1  13       54.59       40.35      2.26 o 
   4   1  13        4.58        2.65      1.27 o 
   5   1  13        6.57        4.00      2.13 o 
   6   1  13       26.91       27.93      6.23 o 
  -6   2  13       14.13       17.67      1.91 o 
  -5   2  13       18.98       17.32      1.80 o 
  -4   2  13       15.06       16.63      2.62 o 
  -3   2  13      209.65      178.98      9.25 o 
  -2   2  13       24.00       23.76      1.18 o 
  -1   2  13       19.28       16.63      1.02 o 
   0   2  13      292.96      296.81      4.87 o 
   1   2  13      173.08      180.12      3.32 o 
   2   2  13      559.87      553.96     11.41 o 
   3   2  13      166.68      146.63      4.48 o 
   4   2  13      236.82      205.23      6.32 o 
   5   2  13       52.00       53.75      3.10 o 
   6   2  13       50.68       59.74      3.66 o 
  -6   3  13        0.37        0.21      1.74 o 
  -5   3  13       51.45       47.63      3.87 o 
  -4   3  13       70.97       59.41      2.61 o 
  -3   3  13       40.27       41.61      1.64 o 
  -2   3  13       16.25       21.29      1.24 o 
  -1   3  13       26.43       32.10      1.40 o 
   0   3  13       19.69       22.97      1.23 o 
   1   3  13      636.15      597.01      8.88 o 
   2   3  13      269.90      230.12     19.40 o 
   3   3  13      406.03      356.15      8.18 o 
   4   3  13       12.47       14.29      1.93 o 
   5   3  13       43.39       39.62      2.76 o 
  -6   4  13        9.95       12.27      2.97 o 
  -5   4  13       19.97       20.87      2.85 o 
  -4   4  13       56.15       54.21      2.51 o 
  -3   4  13      155.27      148.32      3.29 o 
  -2   4  13      132.22      127.99      3.54 o 
  -1   4  13       99.40       89.35      2.38 o 
   0   4  13       13.69       16.82      1.24 o 
   1   4  13      142.89      130.79      3.70 o 
   2   4  13      779.89      731.82     14.11 o 
   3   4  13      310.63      292.55      7.84 o 
   4   4  13       64.13       62.76      3.20 o 
   5   4  13       72.01       64.39      3.48 o 
  -5   5  13        2.82        2.67      2.13 o 
  -4   5  13      115.31      105.16      3.74 o 
  -3   5  13      112.30      112.18      3.78 o 
  -2   5  13      130.01      107.11      3.56 o 
  -1   5  13      193.36      163.99      5.70 o 
   0   5  13      210.12      187.25      3.86 o 
   1   5  13      113.36      105.98      3.55 o 
   2   5  13      244.57      216.56      5.84 o 
   3   5  13        0.74        0.63      1.22 o 
   4   5  13        5.18        5.16      1.65 o 
   5   5  13        7.69       11.84      2.02 o 
  -5   6  13       72.64       70.01      5.04 o 
  -4   6  13       23.68       24.64      2.06 o 
  -3   6  13       95.80       83.01      3.40 o 
  -2   6  13        6.13        8.45      1.62 o 
  -1   6  13       62.53       60.98      2.83 o 
   0   6  13      143.23      132.05      4.08 o 
   1   6  13       43.23       42.16      2.65 o 
   2   6  13       42.61       40.38      2.53 o 
   3   6  13        9.02       12.57      2.95 o 
   4   6  13       17.12       17.96      1.99 o 
  -4   7  13       29.13       31.86      2.36 o 
  -3   7  13        6.00        5.98      1.60 o 
  -2   7  13       14.07       14.85      1.89 o 
  -1   7  13        0.34        2.25      1.37 o 
   0   7  13       25.71       27.26      2.11 o 
   1   7  13        3.58        5.06      2.15 o 
   2   7  13        9.43       10.86      2.48 o 
   3   7  13       59.70       56.45      4.74 o 
  -3   8  13      121.92      123.79      7.34 o 
  -2   8  13      107.52      114.77      4.39 o 
  -1   8  13      133.30      130.27      7.23 o 
   0   8  13        6.14        8.42      2.55 o 
   1   8  13       10.65       17.19      2.69 o 
   2   8  13        2.95        3.99      2.03 o 
  -1   9  13        0.73        1.18      1.26 o 
   0   9  13       29.46       33.32      3.45 o 
  -2  -9  14      108.21      118.39      6.51 o 
  -1  -9  14        1.94        6.59      2.45 o 
   0  -9  14        5.75        7.55      2.57 o 
   1  -9  14       25.78       24.94      3.11 o 
   2  -9  14        3.39        7.54      1.59 o 
  -3  -8  14        0.43        2.72      2.19 o 
  -2  -8  14       38.49       32.75      3.53 o 
  -1  -8  14        3.27        8.85      2.60 o 
   0  -8  14       12.49       14.92      1.59 o 
   1  -8  14        6.71       10.17      2.60 o 
   2  -8  14       44.64       44.86      2.60 o 
   3  -8  14       35.44       38.78      2.48 o 
  -4  -7  14       36.93       36.52      3.86 o 
  -3  -7  14       48.30       48.61      2.63 o 
  -2  -7  14      122.89      122.30      3.98 o 
  -1  -7  14       21.92       23.33      2.84 o 
   0  -7  14      166.66      169.62      7.13 o 
   1  -7  14      122.56      115.43      5.67 o 
   2  -7  14      169.55      172.26      5.03 o 
   3  -7  14        1.17        1.89      1.26 o 
   4  -7  14        3.30        6.17      2.27 o 
  -5  -6  14       21.66       21.47      2.22 o 
  -4  -6  14       88.12       86.15      3.64 o 
  -3  -6  14       44.89       43.61      2.52 o 
  -2  -6  14       32.18       31.41      4.00 o 
  -1  -6  14       74.52       68.60      2.08 o 
   0  -6  14      530.44      525.67      8.28 o 
   1  -6  14      161.41      140.65      4.09 o 
   2  -6  14       44.17       44.41      2.38 o 
   3  -6  14      111.41      101.60      3.67 o 
   4  -6  14       17.80       22.04      3.05 o 
  -5  -5  14        4.45        4.85      1.51 o 
  -4  -5  14       70.98       64.30      3.06 o 
  -3  -5  14       80.92       77.47      3.14 o 
  -2  -5  14       68.59       57.16      2.58 o 
  -1  -5  14       46.65       39.37      1.52 o 
   0  -5  14       11.50       13.46      1.10 o 
   1  -5  14       17.57       18.72      1.26 o 
   2  -5  14        5.42        2.85      2.24 o 
   3  -5  14      158.69      146.62      4.30 o 
   4  -5  14        1.17       -0.75      1.65 o 
   5  -5  14       58.53       59.17      4.83 o 
  -6  -4  14        7.91        5.45      1.55 o 
  -5  -4  14       15.63       15.38      1.88 o 
  -4  -4  14       90.33       79.44      3.29 o 
  -3  -4  14       64.39       59.92      2.70 o 
  -2  -4  14      387.17      376.87      9.22 o 
  -1  -4  14        2.32        4.72      0.76 o 
   0  -4  14      143.03      133.84      2.88 o 
   1  -4  14       43.71       40.30      1.60 o 
   2  -4  14      255.17      259.31      4.77 o 
   3  -4  14       89.36       82.34      3.05 o 
   4  -4  14       11.07       11.37      2.66 o 
   5  -4  14       22.35       27.00      3.38 o 
  -6  -3  14        6.66        6.43      1.57 o 
  -5  -3  14       68.27       66.56      3.16 o 
  -4  -3  14        1.63        3.18      1.24 o 
  -3  -3  14        0.50        1.63      1.06 o 
  -2  -3  14      151.95      133.63      3.78 o 
  -1  -3  14       67.79       66.21      1.75 o 
   0  -3  14      135.81      138.02      2.83 o 
   1  -3  14      824.39      824.56     11.77 o 
   2  -3  14      244.14      212.81      4.06 o 
   3  -3  14      771.92      787.53     14.92 o 
   4  -3  14      164.77      162.38      6.63 o 
   5  -3  14       57.85       63.35      3.12 o 
   6  -3  14       63.04       66.07      5.00 o 
  -6  -2  14        7.76        9.00      1.79 o 
  -5  -2  14       60.51       61.29      2.97 o 
  -4  -2  14       49.03       43.16      2.39 o 
  -3  -2  14      129.17      103.38      3.37 o 
  -2  -2  14       12.94       12.74      1.38 o 
  -1  -2  14       26.01       22.05      1.27 o 
   0  -2  14      231.69      231.78      3.98 o 
   1  -2  14      266.96      295.04      5.18 o 
   2  -2  14      596.75      583.05      8.73 o 
   3  -2  14      192.86      169.13     14.91 o 
   4  -2  14      165.30      155.75      4.80 o 
   5  -2  14       12.06       15.00      1.90 o 
   6  -2  14       42.52       48.06      3.03 o 
  -6  -1  14        9.31        9.71      1.77 o 
  -5  -1  14       75.57       73.68      4.48 o 
  -4  -1  14      143.81      133.34      4.30 o 
  -3  -1  14      174.27      173.56      4.57 o 
  -2  -1  14       33.33       28.99      1.93 o 
  -1  -1  14      109.44      107.56      2.25 o 
   0  -1  14      187.03      179.61      3.33 o 
   1  -1  14      130.52      130.68      2.64 o 
   2  -1  14       95.99       93.69      2.14 o 
   3  -1  14       21.12       20.70      1.83 o 
   4  -1  14       58.82       49.31      2.69 o 
   5  -1  14       25.86       25.42      2.25 o 
   6  -1  14       18.40       21.14      2.07 o 
  -6   0  14       65.07       59.76      3.15 o 
  -5   0  14      355.04      346.53      8.04 o 
  -4   0  14       37.66       42.33      2.63 o 
  -3   0  14      216.13      213.82      5.17 o 
  -2   0  14       60.22       52.18      1.45 o 
  -1   0  14      136.58      122.17      2.50 o 
   0   0  14      195.05      186.85      3.36 o 
   1   0  14      297.36      288.38      4.68 o 
   2   0  14      756.94      700.13     13.10 o 
   3   0  14      316.35      297.76      7.00 o 
   4   0  14      224.23      209.86      6.77 o 
   5   0  14        1.67        0.92      1.36 o 
   6   0  14       12.81       16.28      2.18 o 
  -6   1  14       61.33       60.11      3.04 o 
  -5   1  14      141.36      147.59      4.60 o 
  -4   1  14      125.25       91.67      3.30 o 
  -3   1  14       70.83       74.01      2.82 o 
  -2   1  14      165.97      167.47      3.20 o 
  -1   1  14      116.17      115.62      2.50 o 
   0   1  14      112.63      114.10      2.46 o 
   1   1  14       55.62       62.24      2.05 o 
   2   1  14      469.61      449.81      9.21 o 
   3   1  14       78.18       70.01      2.98 o 
   4   1  14       66.17       49.41      2.74 o 
   5   1  14        5.23        3.55      1.49 o 
   6   1  14       22.01       23.57      2.30 o 
  -6   2  14       23.72       22.60      2.06 o 
  -5   2  14       12.12       13.13      1.68 o 
  -4   2  14      568.29      519.87     10.44 o 
  -3   2  14       75.06       72.80      2.06 o 
  -2   2  14       64.47       69.90      1.95 o 
  -1   2  14       67.38       70.53      2.23 o 
   0   2  14      325.25      325.03      7.63 o 
   1   2  14      450.63      481.80      9.46 o 
   2   2  14      332.96      271.98      6.46 o 
   3   2  14      251.74      232.76      6.08 o 
   4   2  14       37.09       35.40      2.44 o 
   5   2  14       32.75       37.07      2.69 o 
  -6   3  14        0.17       -0.05      2.04 o 
  -5   3  14       62.83       61.82      4.31 o 
  -4   3  14      244.07      215.87      5.51 o 
  -3   3  14      116.86      116.76      2.84 o 
  -2   3  14      132.24      118.15      2.75 o 
  -1   3  14       76.45       83.15      2.22 o 
   0   3  14       32.98       26.77      1.35 o 
   1   3  14      597.17      565.95     11.15 o 
   2   3  14      614.96      568.76     11.41 o 
   3   3  14        4.15        5.32      1.46 o 
   4   3  14       13.16       12.46      1.94 o 
   5   3  14       47.96       47.78      3.02 o 
  -6   4  14        8.26        8.99      2.51 o 
  -5   4  14        2.73        4.13      2.18 o 
  -4   4  14      178.51      176.48      7.31 o 
  -3   4  14       73.54       66.29      2.11 o 
  -2   4  14       45.85       45.46      1.77 o 
  -1   4  14        8.17       12.51      1.41 o 
   0   4  14       21.54       23.83      1.39 o 
   1   4  14       21.27       21.42      1.79 o 
   2   4  14      124.84      103.01      3.71 o 
   3   4  14        5.34        4.87      1.50 o 
   4   4  14       73.25       72.58      3.52 o 
   5   4  14       52.83       47.46      3.20 o 
  -5   5  14       90.39       91.27      5.58 o 
  -4   5  14       14.15       18.21      1.77 o 
  -3   5  14       90.82       84.54      3.26 o 
  -2   5  14       87.52       85.24      3.21 o 
  -1   5  14       36.62       40.34      1.69 o 
   0   5  14       18.61       24.23      1.85 o 
   1   5  14       12.21       10.81      1.49 o 
   2   5  14        0.62        2.25      1.20 o 
   3   5  14        2.53        2.45      1.34 o 
   4   5  14        5.33        5.45      1.50 o 
  -5   6  14       95.40       90.69      5.67 o 
  -4   6  14       62.97       66.88      4.23 o 
  -3   6  14       10.47       10.00      1.71 o 
  -2   6  14      125.69      118.58      4.03 o 
  -1   6  14      104.11       96.83      3.55 o 
   0   6  14       34.77       34.95      2.23 o 
   1   6  14       75.32       77.04      3.38 o 
   2   6  14       18.44       17.49      1.91 o 
   3   6  14       16.10       17.25      1.99 o 
   4   6  14        4.35        8.35      1.79 o 
  -4   7  14        1.37        2.25      1.27 o 
  -3   7  14       20.12       19.98      2.21 o 
  -2   7  14        3.98        5.71      1.53 o 
  -1   7  14        0.79        1.07      1.27 o 
   0   7  14       11.96       12.75      1.73 o 
   1   7  14       23.90       19.82      2.87 o 
   2   7  14       25.03       21.95      3.51 o 
   3   7  14       40.07       43.01      4.23 o 
  -3   8  14       96.15       99.57      4.11 o 
  -2   8  14      129.36      142.19      4.93 o 
  -1   8  14        0.29        3.64      1.52 o 
   0   8  14       41.60       49.00      4.23 o 
   1   8  14        4.32        6.86      2.22 o 
   2   8  14       26.15       26.58      3.71 o 
  -2  -9  15       80.99       79.54      5.33 o 
  -1  -9  15        5.43        8.28      2.54 o 
   0  -9  15       61.49       62.81      4.80 o 
   1  -9  15        0.75        4.18      1.36 o 
  -3  -8  15       56.03       56.00      4.41 o 
  -2  -8  15       40.24       40.10      3.75 o 
  -1  -8  15      202.67      191.98      7.89 o 
   0  -8  15       22.66       26.10      4.04 o 
   1  -8  15       18.46       22.37      4.43 o 
   2  -8  15       28.61       34.08      2.32 o 
   3  -8  15        0.04        1.87      1.21 o 
  -4  -7  15      150.70      145.11      4.95 o 
  -3  -7  15       27.38       24.89      2.12 o 
  -2  -7  15        2.18        1.97      1.12 o 
  -1  -7  15       42.43       44.75      3.65 o 
   0  -7  15      100.39       83.02      3.11 o 
   1  -7  15       52.22       54.04      2.65 o 
   2  -7  15        0.74        3.02      1.58 o 
   3  -7  15       51.38       54.22      2.94 o 
   4  -7  15        3.23        3.60      2.31 o 
  -5  -6  15      165.78      167.40      5.49 o 
  -4  -6  15       27.05       27.55      2.36 o 
  -3  -6  15       43.70       40.21      2.46 o 
  -2  -6  15      112.34       95.24      3.45 o 
  -1  -6  15      211.39      200.78      5.16 o 
   0  -6  15      366.95      344.17      5.97 o 
   1  -6  15        0.95        3.73      1.15 o 
   2  -6  15      240.32      242.80      7.64 o 
   3  -6  15       41.18       41.19      2.34 o 
   4  -6  15        9.29       15.15      3.05 o 
  -5  -5  15       13.16       17.30      1.97 o 
  -4  -5  15      219.04      204.55      6.23 o 
  -3  -5  15      107.11      105.10      4.37 o 
  -2  -5  15       28.68       24.84      1.90 o 
  -1  -5  15       83.45       89.73      3.06 o 
   0  -5  15       48.60       43.97      1.69 o 
   1  -5  15       55.28       51.94      2.08 o 
   2  -5  15       58.77       60.99      2.59 o 
   3  -5  15       77.82       77.79      3.02 o 
   4  -5  15        7.02       10.34      2.64 o 
   5  -5  15       13.99       14.13      3.09 o 
  -6  -4  15        3.31        6.21      1.59 o 
  -5  -4  15        5.36        3.67      1.40 o 
  -4  -4  15       79.81       72.54      3.18 o 
  -3  -4  15      118.98      114.08      3.78 o 
  -2  -4  15       45.90       49.39      2.38 o 
  -1  -4  15      103.75      102.22      2.40 o 
   0  -4  15       49.03       48.61      2.49 o 
   1  -4  15      158.77      142.67      3.52 o 
   2  -4  15      822.30      816.41     12.02 o 
   3  -4  15      242.83      222.89      5.75 o 
   4  -4  15        4.26        4.88      2.21 o 
   5  -4  15       24.10       21.81      3.20 o 
  -6  -3  15        1.32        2.72      1.36 o 
  -5  -3  15       38.46       41.48      2.59 o 
  -4  -3  15      208.72      173.73      5.05 o 
  -3  -3  15      103.35       95.84      3.37 o 
  -2  -3  15       79.49       75.44      2.79 o 
  -1  -3  15      243.59      232.64      4.06 o 
   0  -3  15       10.63       13.99      1.04 o 
   1  -3  15        4.84        9.71      2.92 o 
   2  -3  15      376.99      358.86      8.39 o 
   3  -3  15      115.40      110.80      4.08 o 
   4  -3  15       44.73       44.55      2.55 o 
   5  -3  15       66.20       66.21      3.22 o 
  -6  -2  15       28.34       31.12      2.38 o 
  -5  -2  15        6.84        8.84      1.65 o 
  -4  -2  15      463.76      422.11     10.20 o 
  -3  -2  15       97.22       91.54      3.22 o 
  -2  -2  15       47.11       45.05      2.13 o 
  -1  -2  15       73.06       72.64      1.84 o 
   0  -2  15      409.70      420.08      6.49 o 
   1  -2  15      363.30      383.97      7.85 o 
   2  -2  15      175.91      166.60      3.36 o 
   3  -2  15      195.45      182.76      5.10 o 
   4  -2  15       34.35       32.15      2.23 o 
   5  -2  15       53.00       59.57      4.33 o 
   6  -2  15       13.37       15.99      1.93 o 
  -6  -1  15       22.53       23.23      2.15 o 
  -5  -1  15      155.87      155.32      4.85 o 
  -4  -1  15      169.70      134.60      4.18 o 
  -3  -1  15       59.01       50.20      2.38 o 
  -2  -1  15      264.05      240.88      5.47 o 
  -1  -1  15        0.46        1.55      0.59 o 
   0  -1  15      229.46      230.83      4.99 o 
   1  -1  15      224.21      208.61      3.75 o 
   2  -1  15      287.02      269.97      6.23 o 
   3  -1  15      460.97      432.29      9.27 o 
   4  -1  15      126.68      109.32      3.98 o 
   5  -1  15       11.39       12.25      1.90 o 
   6  -1  15        0.33        2.06      1.30 o 
  -6   0  15       71.96       74.52      3.49 o 
  -5   0  15       19.76       14.01      1.81 o 
  -4   0  15      117.06       99.18      3.49 o 
  -3   0  15      126.33      100.89      5.68 o 
  -2   0  15       18.10       22.83      1.82 o 
  -1   0  15        6.78        9.57      0.88 o 
   0   0  15      463.72      503.66      7.51 o 
   1   0  15       60.20       67.42      2.07 o 
   2   0  15       61.80       46.01      2.31 o 
   3   0  15      237.38      243.66      8.63 o 
   4   0  15       19.67       19.11      1.94 o 
   5   0  15        0.39       -0.66      1.21 o 
   6   0  15       20.76       21.49      2.18 o 
  -6   1  15        9.48       11.10      2.87 o 
  -5   1  15       88.44       85.97      3.48 o 
  -4   1  15      107.44       86.99      3.28 o 
  -3   1  15       40.61       32.66      3.70 o 
  -2   1  15       27.16       26.58      1.22 o 
  -1   1  15      107.03       98.80      2.33 o 
   0   1  15      622.21      647.43      9.42 o 
   1   1  15      320.55      308.01      5.03 o 
   2   1  15       61.11       51.17      3.08 o 
   3   1  15      772.14      736.89     14.30 o 
   4   1  15       43.01       38.59      2.51 o 
   5   1  15       27.84       31.97      2.48 o 
  -6   2  15        9.51       10.68      1.67 o 
  -5   2  15       68.41       62.30      2.95 o 
  -4   2  15       36.24       39.26      2.30 o 
  -3   2  15       58.99       56.43      3.20 o 
  -2   2  15      158.49      166.12      3.36 o 
  -1   2  15      196.31      221.75      4.05 o 
   0   2  15      131.61      137.09      2.94 o 
   1   2  15      288.54      261.25      5.09 o 
   2   2  15      227.59      195.49      5.22 o 
   3   2  15      301.73      282.33      7.02 o 
   4   2  15      137.55      116.66      4.26 o 
   5   2  15       45.25       47.88      3.01 o 
  -6   3  15        4.89        7.86      2.43 o 
  -5   3  15      138.92      128.65      6.33 o 
  -4   3  15        7.93        5.40      1.34 o 
  -3   3  15       54.51       54.40      1.90 o 
  -2   3  15       59.63       57.01      1.94 o 
  -1   3  15       70.58       74.33      2.16 o 
   0   3  15      206.03      199.03      3.85 o 
   1   3  15      591.12      512.67     45.58 o 
   2   3  15       80.74       73.90      4.48 o 
   3   3  15      198.37      167.55      5.09 o 
   4   3  15       22.20       17.09      1.96 o 
   5   3  15        4.13        5.44      1.52 o 
  -6   4  15        3.93        3.77      2.40 o 
  -5   4  15        1.25        2.73      1.97 o 
  -4   4  15       14.50       14.66      2.72 o 
  -3   4  15       49.85       50.17      1.84 o 
  -2   4  15       10.41       14.02      1.21 o 
  -1   4  15      280.38      270.10      4.95 o 
   0   4  15      379.35      366.51      6.18 o 
   1   4  15      412.42      358.74     16.55 o 
   2   4  15       43.16       39.79      2.39 o 
   3   4  15      351.68      328.85      8.09 o 
   4   4  15        2.60        3.24      1.50 o 
   5   4  15       21.10       22.48      2.29 o 
  -5   5  15       31.64       26.81      3.36 o 
  -4   5  15       21.94       17.67      2.97 o 
  -3   5  15        2.70        4.01      2.27 o 
  -2   5  15      289.49      271.88      6.46 o 
  -1   5  15       79.03       74.54      2.30 o 
   0   5  15        1.34        2.51      0.91 o 
   1   5  15       28.78       26.31      1.94 o 
   2   5  15       38.64       33.14      2.29 o 
   3   5  15       79.44       77.87      3.53 o 
   4   5  15       31.97       31.29      3.48 o 
  -5   6  15       22.06       30.60      3.44 o 
  -4   6  15        5.53        9.89      2.54 o 
  -3   6  15       33.10       32.22      3.14 o 
  -2   6  15       25.30       25.41      2.08 o 
  -1   6  15       51.69       40.54      2.40 o 
   0   6  15       61.62       62.26      2.79 o 
   1   6  15       44.75       47.98      4.39 o 
   2   6  15       18.55       24.92      4.42 o 
   3   6  15       61.64       57.26      3.13 o 
   4   6  15       19.63       25.16      4.20 o 
  -4   7  15       10.77       15.56      1.84 o 
  -3   7  15        4.85        7.21      1.63 o 
  -2   7  15       72.35       77.20      3.45 o 
  -1   7  15       36.79       35.54      2.39 o 
   0   7  15        1.27       -0.09      1.70 o 
   1   7  15        0.77        1.80      1.82 o 
   2   7  15       25.30       21.90      3.33 o 
   3   7  15       46.88       48.58      4.50 o 
  -3   8  15        0.81        3.94      1.52 o 
  -2   8  15       15.78       21.23      2.07 o 
  -1   8  15       31.50       33.83      3.93 o 
   0   8  15       18.16       22.17      3.00 o 
   1   8  15        1.88        2.09      1.85 o 
  -1  -9  16       17.63       21.68      3.45 o 
   0  -9  16       37.55       36.15      3.87 o 
   1  -9  16       18.18       23.34      4.40 o 
  -3  -8  16       83.27       82.51      5.25 o 
  -2  -8  16       43.89       52.90      4.40 o 
  -1  -8  16       41.51       47.98      4.01 o 
   0  -8  16       72.31       69.01      4.67 o 
   1  -8  16        3.77        5.64      1.36 o 
   2  -8  16       20.91       26.44      2.15 o 
   3  -8  16       11.50       12.33      1.67 o 
  -4  -7  16       26.52       25.80      2.35 o 
  -3  -7  16       15.34       14.33      1.76 o 
  -2  -7  16       10.40       12.62      1.63 o 
  -1  -7  16        5.42        6.21      2.36 o 
   0  -7  16       19.06       19.86      1.72 o 
   1  -7  16        4.91        5.35      1.33 o 
   2  -7  16        1.68        4.14      2.18 o 
   3  -7  16       16.78       20.98      3.72 o 
   4  -7  16       44.19       50.77      4.37 o 
  -5  -6  16       30.06       29.58      2.53 o 
  -4  -6  16       37.65       36.95      2.55 o 
  -3  -6  16       61.82       54.70      2.83 o 
  -2  -6  16       30.29       27.76      2.07 o 
  -1  -6  16      115.10      109.90      3.64 o 
   0  -6  16       18.34       21.95      1.36 o 
   1  -6  16       21.46       23.45      1.80 o 
   2  -6  16        5.11        6.19      1.40 o 
   3  -6  16        5.24       10.26      1.43 o 
   4  -6  16        5.55        5.63      2.31 o 
  -5  -5  16       30.04       31.65      2.47 o 
  -4  -5  16       10.17        9.55      2.16 o 
  -3  -5  16       85.77       82.86      3.85 o 
  -2  -5  16       84.73       85.47      3.22 o 
  -1  -5  16       58.09       51.32      2.42 o 
   0  -5  16      214.88      202.84      3.99 o 
   1  -5  16       35.02       30.59      1.51 o 
   2  -5  16       70.69       68.69      2.23 o 
   3  -5  16       56.46       55.66      4.14 o 
   4  -5  16        0.79        2.06      1.94 o 
   5  -5  16       36.98       37.23      4.04 o 
  -6  -4  16       34.25       35.03      2.62 o 
  -5  -4  16        6.53        8.02      1.72 o 
  -4  -4  16      114.47      110.62      4.00 o 
  -3  -4  16       76.66       62.89      2.82 o 
  -2  -4  16       26.02       27.40      1.92 o 
  -1  -4  16       34.78       36.71      1.37 o 
   0  -4  16       62.98       55.52      1.84 o 
   1  -4  16       10.88       12.45      1.59 o 
   2  -4  16      132.07      124.72      3.03 o 
   3  -4  16       10.93       10.75      1.54 o 
   4  -4  16       42.98       43.74      3.90 o 
   5  -4  16       11.65       11.13      3.12 o 
  -6  -3  16        1.14       -0.04      1.27 o 
  -5  -3  16       50.58       49.13      2.80 o 
  -4  -3  16      128.72      110.17      3.93 o 
  -3  -3  16       80.01       67.95      5.27 o 
  -2  -3  16      103.86       91.84      6.94 o 
  -1  -3  16       69.38       65.90      1.81 o 
   0  -3  16      180.69      187.49      3.65 o 
   1  -3  16     1208.14     1194.10     24.69 o 
   2  -3  16      267.95      228.42      4.36 o 
   3  -3  16      120.92      111.75      3.89 o 
   4  -3  16       30.89       26.40      2.11 o 
   5  -3  16        6.90       12.79      1.77 o 
  -6  -2  16       12.27       13.65      2.42 o 
  -5  -2  16       29.69       28.51      2.24 o 
  -4  -2  16      122.79      113.10      6.40 o 
  -3  -2  16       15.34       15.80      2.00 o 
  -2  -2  16      244.65      242.58      5.63 o 
  -1  -2  16      272.29      295.96      4.89 o 
   0  -2  16       44.31       52.25      1.69 o 
   1  -2  16      169.07      156.98      3.40 o 
   2  -2  16      351.87      323.03      5.50 o 
   3  -2  16      252.23      230.76      6.01 o 
   4  -2  16       89.68       83.12      3.50 o 
   5  -2  16       40.72       43.34      2.76 o 
  -6  -1  16        7.00        4.65      1.53 o 
  -5  -1  16       28.48       27.01      2.17 o 
  -4  -1  16       49.50       45.86      2.49 o 
  -3  -1  16       92.76       95.73      3.32 o 
  -2  -1  16        8.72       11.43      1.44 o 
  -1  -1  16       17.39       19.24      1.32 o 
   0  -1  16      267.80      289.69      4.86 o 
   1  -1  16      158.07      159.28      3.15 o 
   2  -1  16       51.52       42.78      2.30 o 
   3  -1  16      464.91      452.87      9.70 o 
   4  -1  16        9.25       10.58      1.69 o 
   5  -1  16       22.81       26.21      4.23 o 
  -6   0  16        3.85        3.14      1.44 o 
  -5   0  16       87.88       90.85      3.63 o 
  -4   0  16       50.45       48.42      2.50 o 
  -3   0  16      309.48      274.37      6.31 o 
  -2   0  16      313.15      300.61      4.94 o 
  -1   0  16      347.92      390.36      6.13 o 
   0   0  16      210.95      234.17      4.12 o 
   1   0  16       83.58       78.65      2.00 o 
   2   0  16      642.43      590.98     11.56 o 
   3   0  16       62.90       64.43      3.47 o 
   4   0  16       17.12       13.13      1.76 o 
   5   0  16        5.62        8.27      2.01 o 
  -6   1  16       19.15       21.35      2.04 o 
  -5   1  16       19.37       21.37      2.00 o 
  -4   1  16        6.77        5.67      1.39 o 
  -3   1  16      128.08      121.91      3.79 o 
  -2   1  16      315.36      304.44      5.12 o 
  -1   1  16      147.88      149.02      3.07 o 
   0   1  16      329.23      313.60      5.23 o 
   1   1  16       35.29       28.36      1.22 o 
   2   1  16      314.41      281.94      6.63 o 
   3   1  16       13.20       10.56      1.67 o 
   4   1  16       38.54       40.46      2.58 o 
   5   1  16       24.49       26.55      2.38 o 
  -6   2  16       31.46       28.45      2.18 o 
  -5   2  16       79.12       80.41      3.38 o 
  -4   2  16      109.26       99.75      3.58 o 
  -3   2  16      768.98      713.01     13.33 o 
  -2   2  16      171.81      182.97      3.66 o 
  -1   2  16       45.12       52.07      1.76 o 
   0   2  16      313.00      343.62      5.73 o 
   1   2  16        8.54        9.55      1.53 o 
   2   2  16       69.84       62.72      2.81 o 
   3   2  16      490.69      448.32     13.58 o 
   4   2  16       24.32       23.11      2.14 o 
   5   2  16       41.83       41.76      3.08 o 
  -6   3  16       40.24       40.70      3.99 o 
  -5   3  16       74.07       60.38      4.44 o 
  -4   3  16      298.29      280.53      6.75 o 
  -3   3  16       42.32       42.27      2.71 o 
  -2   3  16     1163.75     1090.10     42.17 o 
  -1   3  16       40.27       43.43      1.73 o 
   0   3  16      901.39      885.33     15.46 o 
   1   3  16      538.16      448.50     41.10 o 
   2   3  16      283.77      245.81      6.29 o 
   3   3  16       35.20       37.09      4.20 o 
   4   3  16        2.83        1.74      1.36 o 
   5   3  16       21.18       23.34      2.40 o 
  -6   4  16       31.72       34.16      3.89 o 
  -5   4  16       32.59       32.52      3.50 o 
  -4   4  16        6.63        7.38      2.31 o 
  -3   4  16       48.46       47.19      1.81 o 
  -2   4  16       82.72       81.11      2.41 o 
  -1   4  16      257.83      274.47      9.53 o 
   0   4  16      319.93      314.99      5.55 o 
   1   4  16       12.17        9.89      1.77 o 
   2   4  16      296.68      285.04      7.12 o 
   3   4  16       11.84       11.42      1.85 o 
   4   4  16       37.28       32.46      2.57 o 
   5   4  16       85.99       81.03      3.90 o 
  -5   5  16        4.27        5.51      2.24 o 
  -4   5  16        4.67        6.03      2.39 o 
  -3   5  16       96.71       85.13      3.32 o 
  -2   5  16      240.19      250.59      6.17 o 
  -1   5  16       41.94       35.68      1.65 o 
   0   5  16      101.57       93.87      2.64 o 
   1   5  16       23.96       21.96      1.84 o 
   2   5  16       45.16       44.25      2.57 o 
   3   5  16        4.61        3.89      1.48 o 
   4   5  16       28.64       31.08      2.52 o 
  -4   6  16        4.78        5.24      2.40 o 
  -3   6  16       20.55       21.72      1.98 o 
  -2   6  16       10.01       11.62      1.77 o 
  -1   6  16       38.01       41.60      2.46 o 
   0   6  16       93.75       88.71      5.09 o 
   1   6  16        6.00       12.16      2.92 o 
   2   6  16       69.37       74.15      7.39 o 
   3   6  16        9.08       12.71      1.87 o 
  -4   7  16       18.94       20.21      3.02 o 
  -3   7  16       22.41       30.50      3.26 o 
  -2   7  16        5.41       10.13      1.77 o 
  -1   7  16       12.55       15.58      1.87 o 
   0   7  16        2.79        2.37      1.94 o 
   1   7  16        7.36        6.18      2.36 o 
   2   7  16        6.39        8.60      2.72 o 
  -2   8  16       25.56       30.73      2.35 o 
  -1   8  16        7.43       13.92      3.83 o 
   0   8  16       24.34       26.88      3.35 o 
   1   8  16        3.55        3.95      2.18 o 
  -1  -9  17        9.80       11.42      2.99 o 
   0  -9  17        8.57       15.33      3.41 o 
  -3  -8  17       61.91       53.03      4.50 o 
  -2  -8  17      116.45      124.33      6.51 o 
  -1  -8  17       91.53       83.33      5.13 o 
   0  -8  17       17.01       19.40      2.94 o 
   1  -8  17       19.29       25.01      5.83 o 
   2  -8  17        0.44        2.59      1.18 o 
  -4  -7  17       31.64       33.47      2.49 o 
  -3  -7  17       13.62       15.13      1.85 o 
  -2  -7  17        8.08        9.72      1.62 o 
  -1  -7  17        3.30        3.80      2.10 o 
   0  -7  17        2.23        3.45      2.00 o 
   1  -7  17       11.65       10.22      1.62 o 
   2  -7  17        6.58        8.65      2.89 o 
   3  -7  17       60.13       67.62      2.96 o 
  -5  -6  17       97.49       97.33      4.15 o 
  -4  -6  17       52.50       48.96      2.85 o 
  -3  -6  17        7.70        8.22      1.66 o 
  -2  -6  17       55.15       60.17      2.84 o 
  -1  -6  17       24.60       27.32      2.01 o 
   0  -6  17       12.89       15.25      1.22 o 
   1  -6  17      103.79       90.71      3.28 o 
   2  -6  17       48.80       47.76      2.49 o 
   3  -6  17       22.13       21.09      2.85 o 
   4  -6  17        1.04        3.42      2.19 o 
  -5  -5  17       36.39       33.89      2.57 o 
  -4  -5  17       13.40       13.06      1.89 o 
  -3  -5  17        7.16        6.52      1.46 o 
  -2  -5  17       90.73       93.82      3.44 o 
  -1  -5  17      228.80      201.70      5.16 o 
   0  -5  17        5.16        5.67      0.96 o 
   1  -5  17        7.51        6.63      1.03 o 
   2  -5  17       95.34       88.54      3.23 o 
   3  -5  17       45.99       43.53      3.78 o 
   4  -5  17       46.85       51.14      4.34 o 
  -6  -4  17       43.37       40.92      3.05 o 
  -5  -4  17        2.79        4.82      1.54 o 
  -4  -4  17       40.77       38.21      2.60 o 
  -3  -4  17       51.26       39.75      2.39 o 
  -2  -4  17        2.66        5.06      1.25 o 
  -1  -4  17      203.20      199.37      5.01 o 
   0  -4  17      326.90      334.97      5.71 o 
   1  -4  17      670.84      657.62     15.04 o 
   2  -4  17       52.16       46.69      2.60 o 
   3  -4  17      290.68      284.24      6.98 o 
   4  -4  17        6.37        8.28      2.60 o 
   5  -4  17       25.55       21.99      3.18 o 
  -6  -3  17       46.39       45.39      3.54 o 
  -5  -3  17      126.44      118.34      4.39 o 
  -4  -3  17       86.89       79.03      3.36 o 
  -3  -3  17      148.60      138.34      4.25 o 
  -2  -3  17      853.87      848.51     15.41 o 
  -1  -3  17        2.67       14.66      2.33 o 
   0  -3  17      801.97      802.97     11.61 o 
   1  -3  17      129.84      121.90      2.88 o 
   2  -3  17      104.53       98.10      2.59 o 
   3  -3  17      268.93      270.30      9.34 o 
   4  -3  17        0.58        0.07      1.11 o 
   5  -3  17        5.55        7.57      1.54 o 
  -6  -2  17        5.38        5.42      1.64 o 
  -5  -2  17       94.51       92.45      7.48 o 
  -4  -2  17       98.22       94.36      3.96 o 
  -3  -2  17      670.22      610.91     11.89 o 
  -2  -2  17      292.19      282.30      6.34 o 
  -1  -2  17       62.40       62.76      1.79 o 
   0  -2  17      278.44      301.52      5.11 o 
   1  -2  17       68.72       62.22      1.92 o 
   2  -2  17       13.48       15.68      1.67 o 
   3  -2  17      250.75      222.47      5.96 o 
   4  -2  17       29.30       29.41      2.26 o 
   5  -2  17       26.45       33.11      2.90 o 
  -6  -1  17       46.11       43.92      2.77 o 
  -5  -1  17       53.55       56.29      3.29 o 
  -4  -1  17       11.48        9.13      1.54 o 
  -3  -1  17       53.47       51.66      2.55 o 
  -2  -1  17      501.62      472.10      9.32 o 
  -1  -1  17      331.53      330.20      5.39 o 
   0  -1  17      183.16      185.88      4.21 o 
   1  -1  17       36.80       45.18      1.59 o 
   2  -1  17      220.36      204.66      5.31 o 
   3  -1  17       12.57        9.19      1.59 o 
   4  -1  17        4.15        6.41      2.30 o 
   5  -1  17        1.03        0.03      1.12 o 
  -6   0  17        6.13        7.93      1.76 o 
  -5   0  17        0.52       -1.26      1.27 o 
  -4   0  17        2.17        3.55      1.33 o 
  -3   0  17      800.06      744.67     13.86 o 
  -2   0  17      974.20     1008.08     28.65 o 
  -1   0  17        2.83        3.82      0.78 o 
   0   0  17      418.27      428.49      9.00 o 
   1   0  17        4.03        5.20      0.80 o 
   2   0  17       53.83       47.97      2.46 o 
   3   0  17      208.10      183.95      5.29 o 
   4   0  17      143.82      127.70      4.49 o 
   5   0  17        0.16       -0.01      1.19 o 
  -6   1  17       24.08       19.89      2.10 o 
  -5   1  17       30.45       29.65      2.24 o 
  -4   1  17       24.03       19.27      1.83 o 
  -3   1  17      323.52      278.81      6.47 o 
  -2   1  17      204.13      196.18      3.79 o 
  -1   1  17       54.84       51.11      1.75 o 
   0   1  17        2.73        2.54      0.79 o 
   1   1  17      119.45      117.53      5.18 o 
   2   1  17       17.66       18.71      1.80 o 
   3   1  17      117.50      100.95      3.79 o 
   4   1  17       17.70       12.82      1.84 o 
   5   1  17        5.08        6.81      1.73 o 
  -6   2  17       19.14       21.00      1.96 o 
  -5   2  17        3.73        3.90      2.72 o 
  -4   2  17       46.20       37.85      2.31 o 
  -3   2  17       91.97       74.67      5.03 o 
  -2   2  17      291.12      304.42      5.83 o 
  -1   2  17        8.37        7.75      0.98 o 
   0   2  17      357.88      320.53      6.60 o 
   1   2  17       11.85       13.28      1.67 o 
   2   2  17      159.22      158.96      4.75 o 
   3   2  17       74.46       65.49      4.72 o 
   4   2  17      186.15      176.03      5.59 o 
   5   2  17      101.73       87.30      4.02 o 
  -6   3  17       49.84       48.88      4.40 o 
  -5   3  17      224.76      217.84      8.76 o 
  -4   3  17       17.21       15.89      2.75 o 
  -3   3  17      599.81      526.85     10.53 o 
  -2   3  17        2.11        4.33      0.96 o 
  -1   3  17      192.13      187.81      3.86 o 
   0   3  17      659.65      640.68      9.74 o 
   1   3  17      196.64      187.35      5.14 o 
   2   3  17      105.40       88.01      5.12 o 
   3   3  17      205.82      180.76      6.55 o 
   4   3  17       25.61       26.97      2.39 o 
   5   3  17        9.66       10.82      2.07 o 
  -5   4  17       39.93       36.05      3.65 o 
  -4   4  17       41.99       37.44      3.54 o 
  -3   4  17       28.98       31.51      4.37 o 
  -2   4  17       57.49       56.33      2.07 o 
  -1   4  17       38.58       41.47      1.80 o 
   0   4  17      108.81      111.46      2.86 o 
   1   4  17      260.09      265.49      6.66 o 
   2   4  17       60.80       57.12      2.88 o 
   3   4  17       12.20       12.56      2.35 o 
   4   4  17       28.10       29.11      3.87 o 
  -5   5  17        1.22        1.70      1.79 o 
  -4   5  17       26.34       25.11      3.24 o 
  -3   5  17        0.46        3.28      1.53 o 
  -2   5  17       12.70       14.99      1.70 o 
  -1   5  17        8.83       11.38      2.02 o 
   0   5  17       62.43       64.25      2.80 o 
   1   5  17       10.16       10.39      1.65 o 
   2   5  17       14.36       13.52      1.75 o 
   3   5  17       75.47       63.59      4.85 o 
   4   5  17       29.02       31.71      2.52 o 
  -4   6  17       23.01       26.07      3.32 o 
  -3   6  17       11.21       11.50      1.62 o 
  -2   6  17        5.41        6.68      2.72 o 
  -1   6  17       83.62       84.16      3.37 o 
   0   6  17       14.05       14.37      2.79 o 
   1   6  17       34.01       35.96      4.58 o 
   2   6  17       44.88       48.33      5.10 o 
   3   6  17        1.75        4.84      3.04 o 
  -3   7  17       65.73       73.17      3.37 o 
  -2   7  17       38.93       39.18      2.50 o 
  -1   7  17       47.76       50.38      2.78 o 
   0   7  17       32.29       30.80      3.41 o 
   1   7  17       10.59       10.77      2.64 o 
   2   7  17       47.72       47.53      4.49 o 
  -2   8  17        9.94       13.67      1.88 o 
  -1   8  17       97.37      103.47      6.12 o 
   0   8  17       74.82       71.56      5.04 o 
   1   8  17        5.72        8.40      2.36 o 
  -3  -8  18       30.59       30.48      3.56 o 
  -2  -8  18       61.66       62.65      4.62 o 
  -1  -8  18        1.78        1.79      2.09 o 
   0  -8  18       58.91       65.39      4.61 o 
   1  -8  18        9.41       13.61      2.39 o 
   2  -8  18       24.99       32.04      3.24 o 
  -4  -7  18       18.21       20.04      2.22 o 
  -3  -7  18        0.42        3.22      1.36 o 
  -2  -7  18      102.59      105.99      4.72 o 
  -1  -7  18       28.90       31.29      3.30 o 
   0  -7  18        0.98       -0.12      1.91 o 
   1  -7  18        0.78        3.17      1.17 o 
   2  -7  18       37.71       36.17      2.28 o 
   3  -7  18       39.93       43.23      3.86 o 
  -4  -6  18        6.74        9.44      1.84 o 
  -3  -6  18       55.26       52.40      2.82 o 
  -2  -6  18        4.68        5.94      1.47 o 
  -1  -6  18       27.53       23.23      1.95 o 
   0  -6  18       92.58       94.51      2.61 o 
   1  -6  18       80.66       76.40      3.84 o 
   2  -6  18        5.47        7.53      1.45 o 
   3  -6  18       42.88       45.64      3.89 o 
   4  -6  18       25.26       24.48      3.29 o 
  -5  -5  18       16.48       16.08      2.02 o 
  -4  -5  18       24.54       22.36      2.71 o 
  -3  -5  18       36.72       30.08      2.22 o 
  -2  -5  18      426.01      419.37      8.99 o 
  -1  -5  18       19.78       20.02      2.08 o 
   0  -5  18       59.62       56.92      1.98 o 
   1  -5  18       10.46       11.36      1.19 o 
   2  -5  18       23.20       26.12      1.50 o 
   3  -5  18        8.87       12.86      2.67 o 
   4  -5  18       26.68       31.97      3.62 o 
  -5  -4  18       17.37       17.57      2.03 o 
  -4  -4  18        7.82        9.18      1.73 o 
  -3  -4  18       43.14       43.90      3.28 o 
  -2  -4  18       95.25       88.66      3.80 o 
  -1  -4  18      371.83      365.73      7.76 o 
   0  -4  18      312.80      305.92     12.57 o 
   1  -4  18       32.69       31.63      2.71 o 
   2  -4  18      260.97      247.51      4.83 o 
   3  -4  18       23.06       23.03      1.96 o 
   4  -4  18       21.35       20.37      3.08 o 
   5  -4  18       39.53       40.05      4.16 o 
  -6  -3  18       51.39       51.74      3.13 o 
  -5  -3  18       36.46       38.86      2.66 o 
  -4  -3  18      199.99      190.47      5.52 o 
  -3  -3  18      454.31      414.66     10.85 o 
  -2  -3  18      253.67      230.12      5.70 o 
  -1  -3  18      106.44       98.17      3.27 o 
   0  -3  18      181.68      176.49      4.08 o 
   1  -3  18      324.00      291.10     13.99 o 
   2  -3  18      142.71      125.37      4.04 o 
   3  -3  18       86.03       84.06      3.46 o 
   4  -3  18        9.47        7.02      1.55 o 
   5  -3  18       16.36       20.86      2.24 o 
  -6  -2  18        9.76        9.89      1.95 o 
  -5  -2  18       12.81       12.64      1.89 o 
  -4  -2  18       13.75       13.78      1.82 o 
  -3  -2  18      111.81       93.00      3.43 o 
  -2  -2  18      272.39      250.64      5.94 o 
  -1  -2  18       37.04       34.67      2.17 o 
   0  -2  18      233.34      232.65      4.27 o 
   1  -2  18       58.71       59.66      3.15 o 
   2  -2  18       40.65       37.36      2.25 o 
   3  -2  18       14.32       11.30      1.69 o 
   4  -2  18      163.13      166.78      5.60 o 
   5  -2  18       80.52       83.40      7.13 o 
  -6  -1  18        1.24        3.73      1.43 o 
  -5  -1  18       69.51       59.55      3.59 o 
  -4  -1  18       33.28       29.16      2.12 o 
  -3  -1  18      226.75      204.87      5.35 o 
  -2  -1  18      215.27      206.14      5.17 o 
  -1  -1  18       11.22       12.62      1.16 o 
   0  -1  18      194.73      190.70      3.70 o 
   1  -1  18       37.01       31.93      1.41 o 
   2  -1  18      139.30      134.23      4.16 o 
   3  -1  18      361.21      344.45      8.12 o 
   4  -1  18       46.77       39.03      2.55 o 
   5  -1  18       10.91       15.59      1.93 o 
  -6   0  18        4.45        7.47      1.69 o 
  -5   0  18       10.35        8.45      1.70 o 
  -4   0  18      146.64      138.31      4.41 o 
  -3   0  18       29.64       30.14      2.11 o 
  -2   0  18       13.25       15.27      1.68 o 
  -1   0  18       47.52       43.52      1.60 o 
   0   0  18        2.58        3.52      0.82 o 
   1   0  18       85.05       85.47      3.09 o 
   2   0  18        2.59        4.95      1.26 o 
   3   0  18       90.82       70.46      3.20 o 
   4   0  18       80.06       79.80      3.53 o 
   5   0  18       24.89       22.54      2.24 o 
  -6   1  18       20.66       20.45      2.17 o 
  -5   1  18       55.78       51.36      2.84 o 
  -4   1  18        4.71        4.19      1.38 o 
  -3   1  18       27.77       27.13      2.67 o 
  -2   1  18      503.76      449.66     30.98 o 
  -1   1  18       21.59       21.20      1.67 o 
   0   1  18      123.18      127.00      2.90 o 
   1   1  18       41.02       36.55      2.18 o 
   2   1  18        0.23        1.70      1.30 o 
   3   1  18      156.43      151.47      5.00 o 
   4   1  18       18.65       21.51      2.06 o 
   5   1  18       30.26       29.64      2.44 o 
  -6   2  18        8.43       11.50      1.61 o 
  -5   2  18        9.92        9.14      2.46 o 
  -4   2  18      121.19      110.08      4.12 o 
  -3   2  18       31.11       27.92      2.65 o 
  -2   2  18       57.16       50.31      1.87 o 
  -1   2  18       33.25       31.83      2.10 o 
   0   2  18      657.60      647.54     27.24 o 
   1   2  18       68.82       68.88      2.93 o 
   2   2  18       27.85       32.02      2.23 o 
   3   2  18       75.46       76.74      3.40 o 
   4   2  18        2.31        2.07      1.37 o 
   5   2  18       43.20       45.32      2.94 o 
  -6   3  18        0.35        1.86      2.04 o 
  -5   3  18       41.41       37.80      3.90 o 
  -4   3  18      185.19      178.80      5.15 o 
  -3   3  18       49.86       51.37      2.60 o 
  -2   3  18      204.50      200.54      4.80 o 
  -1   3  18        2.42        7.50      1.10 o 
   0   3  18      519.05      501.07     11.34 o 
   1   3  18      153.17      140.73      5.26 o 
   2   3  18      416.55      390.11     18.07 o 
   3   3  18       42.48       36.27      2.53 o 
   4   3  18       10.64       10.12      1.91 o 
   5   3  18       10.41       11.90      2.39 o 
  -5   4  18      104.74       92.22      5.58 o 
  -4   4  18       18.06       16.61      2.78 o 
  -3   4  18       93.06       82.03      4.74 o 
  -2   4  18       39.56       51.63      2.05 o 
  -1   4  18      308.82      290.54     10.67 o 
   0   4  18      290.12      295.11     10.58 o 
   1   4  18       61.31       63.18      2.99 o 
   2   4  18       15.21       15.61      1.90 o 
   3   4  18       26.01       28.18      2.32 o 
   4   4  18        2.17        1.64      1.30 o 
  -5   5  18       25.87       27.51      3.38 o 
  -4   5  18        5.27        5.45      2.36 o 
  -3   5  18       48.27       49.87      2.57 o 
  -2   5  18       29.37       24.96      2.27 o 
  -1   5  18       34.79       37.38      1.73 o 
   0   5  18      210.78      191.34      7.68 o 
   1   5  18        3.23        4.56      1.71 o 
   2   5  18       16.80       13.91      1.87 o 
   3   5  18       39.79       40.17      4.00 o 
   4   5  18       16.85       20.09      2.08 o 
  -4   6  18        3.40        5.46      2.52 o 
  -3   6  18       21.61       22.52      1.99 o 
  -2   6  18       50.66       53.10      2.79 o 
  -1   6  18       52.70       55.74      2.79 o 
   0   6  18       23.00       21.89      2.97 o 
   1   6  18        3.24        4.65      2.54 o 
   2   6  18       26.74       31.09      3.02 o 
   3   6  18        9.51       20.24      4.65 o 
  -3   7  18       17.91       23.14      2.05 o 
  -2   7  18        1.65        2.87      1.34 o 
  -1   7  18       25.85       29.54      3.26 o 
   0   7  18       43.41       37.73      3.78 o 
   1   7  18       58.92       51.50      4.35 o 
   2   7  18       40.70       52.75      4.98 o 
  -1   8  18       25.95       33.68      3.57 o 
   0   8  18        0.83        1.22      1.58 o 
  -2  -8  19       13.14       14.94      3.02 o 
  -1  -8  19       26.42       23.91      3.08 o 
   0  -8  19       49.49       54.11      4.23 o 
   1  -8  19        2.46        4.11      2.34 o 
   2  -8  19        0.23        5.91      1.95 o 
  -3  -7  19       13.49       16.02      1.87 o 
  -2  -7  19        7.77       10.29      3.23 o 
  -1  -7  19       40.99       37.62      3.54 o 
   0  -7  19        5.87        4.74      2.21 o 
   1  -7  19        3.97        5.78      1.51 o 
   2  -7  19        2.27        5.28      1.65 o 
   3  -7  19       29.01       32.79      3.47 o 
  -4  -6  19       10.15       11.39      1.87 o 
  -3  -6  19        0.75        0.45      1.25 o 
  -2  -6  19        4.12        3.78      1.32 o 
  -1  -6  19       37.74       38.49      2.36 o 
   0  -6  19       72.26       74.79      3.05 o 
   1  -6  19        2.17        4.04      1.43 o 
   2  -6  19       56.58       55.11      3.08 o 
   3  -6  19       21.29       24.77      3.03 o 
   4  -6  19        2.35        3.27      2.28 o 
  -5  -5  19       25.57       28.89      2.43 o 
  -4  -5  19       19.17       16.69      2.00 o 
  -3  -5  19       22.15       22.27      2.05 o 
  -2  -5  19        5.10        5.11      1.39 o 
  -1  -5  19       21.63       17.41      1.77 o 
   0  -5  19       40.35       44.30      2.22 o 
   1  -5  19       23.32       24.04      1.48 o 
   2  -5  19        5.49        9.21      1.48 o 
   3  -5  19       57.58       59.15      4.40 o 
   4  -5  19        6.33        6.74      2.34 o 
  -5  -4  19       24.98       22.28      2.25 o 
  -4  -4  19       57.38       54.96      2.95 o 
  -3  -4  19       39.64       43.53      2.52 o 
  -2  -4  19      130.35      116.13      3.85 o 
  -1  -4  19       97.98       98.73      3.51 o 
   0  -4  19      156.56      156.00      3.44 o 
   1  -4  19      347.92      330.26      6.25 o 
   2  -4  19      290.45      287.49     12.93 o 
   3  -4  19       28.98       26.82      2.12 o 
   4  -4  19       23.27       20.75      3.15 o 
  -6  -3  19       10.69       10.84      2.02 o 
  -5  -3  19      224.34      202.91      6.11 o 
  -4  -3  19      142.16      133.03      4.51 o 
  -3  -3  19       61.27       57.93      2.80 o 
  -2  -3  19       10.14       18.10      1.79 o 
  -1  -3  19      151.11      143.50      4.12 o 
   0  -3  19      755.58      738.29     10.92 o 
   1  -3  19       22.96       22.94      1.78 o 
   2  -3  19       78.64       73.96      4.08 o 
   3  -3  19       77.63       67.42      3.18 o 
   4  -3  19      112.96      109.98      4.25 o 
   5  -3  19       22.96       24.39      3.12 o 
  -6  -2  19       18.08       19.61      2.64 o 
  -5  -2  19       32.24       31.30      2.44 o 
  -4  -2  19      163.44      144.86      6.45 o 
  -3  -2  19       29.03       27.68      2.27 o 
  -2  -2  19       15.77       16.53      2.02 o 
  -1  -2  19       23.90       24.72      1.83 o 
   0  -2  19      472.08      484.85      7.61 o 
   1  -2  19       15.50       20.50      2.17 o 
   2  -2  19       59.51       59.43      2.81 o 
   3  -2  19      154.48      160.96      5.03 o 
   4  -2  19       14.64       16.90      1.97 o 
   5  -2  19       28.30       30.28      2.38 o 
  -6  -1  19       31.92       34.30      2.61 o 
  -5  -1  19        0.84        0.90      1.26 o 
  -4  -1  19       37.58       34.82      2.33 o 
  -3  -1  19       32.69       32.16      2.15 o 
  -2  -1  19      947.80      854.69     15.56 o 
  -1  -1  19       12.67       14.64      1.04 o 
   0  -1  19       80.00       83.94      2.27 o 
   1  -1  19      126.43      115.49      2.79 o 
   2  -1  19      206.30      186.94      5.18 o 
   3  -1  19       37.56       29.61      2.27 o 
   4  -1  19       25.74       22.43      2.61 o 
   5  -1  19       30.41       33.29      2.64 o 
  -6   0  19      108.01      101.58      4.25 o 
  -5   0  19        0.34       -0.15      1.46 o 
  -4   0  19       33.70       33.39      2.33 o 
  -3   0  19       87.42       92.90      5.05 o 
  -2   0  19      125.27      107.79      7.37 o 
  -1   0  19       20.57       17.86      1.21 o 
   0   0  19       71.10       63.65      2.15 o 
   1   0  19      228.14      204.21      5.30 o 
   2   0  19       14.78       11.24      1.53 o 
   3   0  19       66.16       62.54      3.09 o 
   4   0  19        9.54       11.37      1.83 o 
   5   0  19        6.34        8.27      1.74 o 
  -6   1  19        3.26        4.43      1.40 o 
  -5   1  19       43.14       36.10      2.48 o 
  -4   1  19       32.07       26.98      2.15 o 
  -3   1  19       57.88       51.95      2.60 o 
  -2   1  19      472.91      448.12      9.14 o 
  -1   1  19       52.28       48.79      1.82 o 
   0   1  19      100.49      108.57      2.70 o 
   1   1  19       62.59       52.95      2.60 o 
   2   1  19      164.60      151.39      4.62 o 
   3   1  19      116.07      107.60      4.02 o 
   4   1  19       33.57       27.95      2.31 o 
   5   1  19       17.49       16.85      1.98 o 
  -6   2  19      133.98      136.93      4.82 o 
  -5   2  19        1.62        1.88      1.15 o 
  -4   2  19        3.97        2.22      1.29 o 
  -3   2  19       57.71       52.19      3.49 o 
  -2   2  19      298.33      290.07      6.65 o 
  -1   2  19      354.39      346.43      6.02 o 
   0   2  19      159.91      146.69      3.65 o 
   1   2  19      168.70      178.67      5.05 o 
   2   2  19      173.33      164.69      5.00 o 
   3   2  19       50.85       46.99      2.79 o 
   4   2  19        4.16        2.72      1.36 o 
   5   2  19       31.02       36.92      2.68 o 
  -5   3  19      134.47      132.19      6.69 o 
  -4   3  19        0.66        0.26      1.06 o 
  -3   3  19       34.24       35.13      2.24 o 
  -2   3  19       14.40       15.45      1.26 o 
  -1   3  19      159.91      147.16      3.40 o 
   0   3  19        3.97        5.25      1.32 o 
   1   3  19        4.06        4.37      2.21 o 
   2   3  19       63.46       68.07      3.23 o 
   3   3  19      116.08      104.33      4.16 o 
   4   3  19       42.98       39.69      2.79 o 
  -5   4  19        9.44       10.37      2.87 o 
  -4   4  19       45.21       37.10      3.69 o 
  -3   4  19      145.87      131.47      6.18 o 
  -2   4  19      162.19      163.05      3.76 o 
  -1   4  19      141.08      136.18      3.35 o 
   0   4  19      346.09      342.63      8.83 o 
   1   4  19       31.81       29.19      2.17 o 
   2   4  19       55.25       58.55      3.05 o 
   3   4  19       18.59       18.88      2.04 o 
   4   4  19       18.22       18.02      2.19 o 
  -5   5  19       54.84       59.77      4.62 o 
  -4   5  19       15.99       16.02      2.75 o 
  -3   5  19        7.60        9.48      2.73 o 
  -2   5  19       37.63       40.59      2.42 o 
  -1   5  19       93.31       85.78      4.47 o 
   0   5  19       14.67       14.67      1.67 o 
   1   5  19       11.82       11.83      1.76 o 
   2   5  19       10.19       14.18      2.08 o 
   3   5  19       38.83       38.08      2.68 o 
  -4   6  19       37.48       36.81      3.57 o 
  -3   6  19        4.41        5.81      2.28 o 
  -2   6  19       20.88       22.80      2.04 o 
  -1   6  19        4.70        4.21      1.29 o 
   0   6  19       38.59       40.58      3.81 o 
   1   6  19        4.58        3.93      2.37 o 
   2   6  19        8.33       14.05      2.71 o 
   3   6  19       56.93       65.97      5.35 o 
  -3   7  19       16.68       20.79      2.69 o 
  -2   7  19       34.39       36.46      3.04 o 
  -1   7  19        2.23        2.79      1.91 o 
   0   7  19       36.83       43.76      4.04 o 
   1   7  19       79.46       87.64      6.12 o 
  -2  -8  20       54.47       57.37      4.50 o 
  -1  -8  20       34.73       29.57      3.47 o 
   1  -8  20        9.14       14.04      2.55 o 
  -3  -7  20       28.90       32.03      3.50 o 
  -2  -7  20       42.40       45.17      2.59 o 
  -1  -7  20       31.52       31.55      3.41 o 
   0  -7  20        6.23        6.47      2.37 o 
   1  -7  20        3.82        7.07      2.19 o 
   2  -7  20       58.42       57.57      2.80 o 
   3  -7  20        0.51        2.97      1.70 o 
  -4  -6  20       35.43       34.56      2.73 o 
  -3  -6  20       13.53        9.73      1.79 o 
  -2  -6  20        0.65        1.37      1.22 o 
  -1  -6  20       86.78       92.35      3.53 o 
   0  -6  20       28.58       27.59      5.48 o 
   1  -6  20       16.26       19.12      2.48 o 
   2  -6  20       19.52       20.32      1.77 o 
   3  -6  20        4.47        3.51      1.97 o 
  -5  -5  20       20.63       21.80      2.31 o 
  -4  -5  20        6.12        5.69      1.62 o 
  -3  -5  20       21.30       18.76      2.01 o 
  -2  -5  20       32.45       28.55      2.18 o 
  -1  -5  20       45.22       43.80      2.45 o 
   0  -5  20      214.61      193.21      6.01 o 
   1  -5  20       29.98       25.32      2.63 o 
   2  -5  20        0.40        2.32      1.09 o 
   3  -5  20       41.98       39.80      3.72 o 
   4  -5  20       25.06       36.38      3.87 o 
  -5  -4  20       75.11       73.34      3.56 o 
  -4  -4  20       51.58       52.28      2.93 o 
  -3  -4  20       47.77       43.79      2.61 o 
  -2  -4  20      128.45      121.33      4.03 o 
  -1  -4  20      177.49      173.28      4.78 o 
   0  -4  20      172.00      183.72      3.85 o 
   1  -4  20      115.33      115.32      2.99 o 
   2  -4  20       19.00       15.65      1.73 o 
   3  -4  20        2.71        3.11      1.29 o 
   4  -4  20        9.78       13.13      2.99 o 
  -5  -3  20       55.25       54.82      3.12 o 
  -4  -3  20       40.90       32.69      2.39 o 
  -3  -3  20       22.75       20.08      1.92 o 
  -2  -3  20      161.28      137.22      4.24 o 
  -1  -3  20      119.67      111.11      3.62 o 
   0  -3  20      259.09      233.00      4.46 o 
   1  -3  20       82.33       73.71      2.26 o 
   2  -3  20       39.87       35.76      2.35 o 
   3  -3  20      170.44      172.17      5.31 o 
   4  -3  20       46.67       50.09      2.89 o 
   5  -3  20       37.06       43.80      3.16 o 
  -6  -2  20      176.60      168.17      5.72 o 
  -5  -2  20        1.04        0.24      1.33 o 
  -4  -2  20        3.93        5.24      1.48 o 
  -3  -2  20        8.58        9.85      1.88 o 
  -2  -2  20      470.24      421.68      8.89 o 
  -1  -2  20      413.53      398.91      8.31 o 
   0  -2  20       57.18       66.93      2.10 o 
   1  -2  20      198.05      206.82      5.76 o 
   2  -2  20      332.74      320.77      7.63 o 
   3  -2  20      103.72       97.11      3.84 o 
   4  -2  20        0.15        1.23      1.22 o 
   5  -2  20       63.64       72.48      3.66 o 
  -6  -1  20       72.30       69.58      3.55 o 
  -5  -1  20       34.93       29.80      2.33 o 
  -4  -1  20        9.13        9.79      1.66 o 
  -3  -1  20      269.01      226.78      5.87 o 
  -2  -1  20       22.49       20.64      1.84 o 
  -1  -1  20        3.72        4.99      1.64 o 
   0  -1  20       73.26       76.44      2.22 o 
   1  -1  20       40.69       34.82      2.87 o 
   2  -1  20       78.02       71.88      3.10 o 
   3  -1  20       10.80       11.47      1.80 o 
   4  -1  20       13.83       10.84      1.84 o 
   5  -1  20       14.65       18.16      2.09 o 
  -6   0  20       24.92       31.71      2.61 o 
  -5   0  20        3.16        1.91      1.32 o 
  -4   0  20       81.59       73.50      3.30 o 
  -3   0  20       58.66       56.42      2.77 o 
  -2   0  20        3.53        5.09      1.30 o 
  -1   0  20      340.18      335.25      5.72 o 
   0   0  20        0.63        2.65      0.81 o 
   1   0  20       48.06       45.26      2.43 o 
   2   0  20       88.91       67.74      3.02 o 
   3   0  20      291.02      242.55      6.64 o 
   4   0  20       12.26       11.92      1.86 o 
   5   0  20        0.01        0.60      1.16 o 
  -6   1  20       30.79       34.60      2.64 o 
  -5   1  20        6.47        6.59      1.61 o 
  -4   1  20       16.45       14.24      1.87 o 
  -3   1  20      102.06       90.79      3.43 o 
  -2   1  20      242.08      222.85      5.59 o 
  -1   1  20      142.66      128.84      3.06 o 
   0   1  20       40.26       39.87      1.68 o 
   1   1  20      161.11      145.68      4.44 o 
   2   1  20      519.61      461.00     14.99 o 
   3   1  20       15.12       13.57      1.80 o 
   4   1  20        0.81        0.44      1.18 o 
   5   1  20       51.87       57.96      3.28 o 
  -5   2  20       13.93       18.48      3.03 o 
  -4   2  20       74.98       65.22      3.10 o 
  -3   2  20      230.81      215.46      5.71 o 
  -2   2  20       77.64       74.81      4.12 o 
  -1   2  20      843.28      820.92     14.63 o 
   0   2  20       96.85       97.97      2.63 o 
   1   2  20        2.67        6.04      1.38 o 
   2   2  20       27.31       27.91      2.18 o 
   3   2  20       55.95       53.21      2.97 o 
   4   2  20      105.98       99.73      4.19 o 
  -5   3  20       19.73       20.84      3.11 o 
  -4   3  20        3.23        4.08      1.36 o 
  -3   3  20       12.11       13.56      1.71 o 
  -2   3  20       17.03       22.14      2.01 o 
  -1   3  20        1.72        2.76      0.99 o 
   0   3  20       86.99       86.28      3.34 o 
   1   3  20       10.05        8.85      1.57 o 
   2   3  20       67.28       59.06      3.07 o 
   3   3  20       79.29       77.25      3.63 o 
   4   3  20       20.85       19.43      2.13 o 
  -5   4  20       44.70       52.58      4.25 o 
  -4   4  20       29.36       31.29      3.57 o 
  -3   4  20       73.69       61.57      4.31 o 
  -2   4  20        4.17        5.12      1.18 o 
  -1   4  20       94.68       90.11      2.72 o 
   0   4  20       14.53       15.27      1.79 o 
   1   4  20       26.15       23.78      2.10 o 
   2   4  20       20.93       23.19      3.19 o 
   3   4  20        6.55        7.70      1.68 o 
   4   4  20       43.67       36.01      2.75 o 
  -4   5  20        7.09        7.16      2.49 o 
  -3   5  20       18.74       21.39      2.97 o 
  -2   5  20      120.44      112.67      3.94 o 
  -1   5  20       12.76       13.57      1.70 o 
   0   5  20       61.66       59.76      5.89 o 
   1   5  20      119.74      115.83      4.30 o 
   2   5  20       29.14       31.16      2.42 o 
   3   5  20       17.11       20.18      2.17 o 
  -4   6  20        0.03        4.22      1.95 o 
  -3   6  20       40.60       42.99      3.83 o 
  -2   6  20       11.95       20.77      1.86 o 
  -1   6  20        9.56       10.65      2.45 o 
   0   6  20       35.66       32.27      3.42 o 
   1   6  20       24.55       29.66      3.63 o 
   2   6  20        5.54       14.35      3.96 o 
  -2   7  20       44.52       49.90      2.87 o 
  -1   7  20       34.39       47.32      3.92 o 
   0   7  20        1.55        3.39      1.94 o 
   1   7  20       84.68       86.21      6.17 o 
  -1  -8  21       43.02       49.46      4.16 o 
   1  -8  21        7.56       12.17      2.87 o 
  -3  -7  21       39.37       43.41      4.92 o 
  -2  -7  21        5.85        4.59      2.40 o 
  -1  -7  21       16.15       20.48      3.05 o 
   0  -7  21       71.92       65.59      4.43 o 
   1  -7  21       17.48       19.88      2.84 o 
   2  -7  21       14.16       24.29      1.77 o 
  -4  -6  21        0.65        0.50      1.31 o 
  -3  -6  21       11.25       12.19      1.76 o 
  -2  -6  21       40.14       42.96      2.60 o 
  -1  -6  21       57.31       50.71      2.74 o 
   0  -6  21       18.45       18.76      1.90 o 
   1  -6  21       12.59       21.00      4.49 o 
   2  -6  21       15.58       20.31      2.52 o 
   3  -6  21        9.56       10.64      2.63 o 
  -4  -5  21        8.72        7.99      1.83 o 
  -3  -5  21       37.50       37.62      2.52 o 
  -2  -5  21       48.78       43.69      2.62 o 
  -1  -5  21       44.81       48.79      2.60 o 
   0  -5  21      103.63      102.15      3.60 o 
   1  -5  21       27.96       35.34      1.74 o 
   2  -5  21       15.29       17.02      1.66 o 
   3  -5  21       53.19       56.56      4.40 o 
   4  -5  21        3.97        5.06      2.58 o 
  -5  -4  21       13.13       12.66      2.04 o 
  -4  -4  21       35.20       32.59      3.23 o 
  -3  -4  21      197.20      186.42      6.65 o 
  -2  -4  21       82.68       79.35      5.50 o 
  -1  -4  21      177.06      165.34      4.73 o 
   0  -4  21      283.78      291.15      6.71 o 
   1  -4  21       13.94       14.29      1.30 o 
   2  -4  21       13.08       13.01      1.67 o 
   3  -4  21        8.23        8.01      1.57 o 
   4  -4  21       17.62       17.85      2.93 o 
  -5  -3  21       62.99       55.04      4.74 o 
  -4  -3  21        9.54        7.72      1.69 o 
  -3  -3  21       38.58       38.36      2.44 o 
  -2  -3  21        9.44       11.46      1.61 o 
  -1  -3  21       35.99       34.77      2.16 o 
   0  -3  21       72.15       68.48      2.76 o 
   1  -3  21       26.24       24.18      1.44 o 
   2  -3  21      154.72      157.49      4.87 o 
   3  -3  21       21.45       23.55      2.10 o 
   4  -3  21        8.46       12.42      1.78 o 
  -5  -2  21       14.47       15.38      1.94 o 
  -4  -2  21       92.01       78.26      3.46 o 
  -3  -2  21      301.23      264.61      6.64 o 
  -2  -2  21      203.73      179.06      4.99 o 
  -1  -2  21      883.20      850.88     15.52 o 
   0  -2  21       84.54       85.38      2.40 o 
   1  -2  21       10.79       12.06      1.57 o 
   2  -2  21       80.14       71.99      3.19 o 
   3  -2  21        7.96       10.64      1.75 o 
   4  -2  21      161.62      159.18      5.40 o 
  -6  -1  21       15.40       14.32      2.07 o 
  -5  -1  21        7.32        8.09      1.75 o 
  -4  -1  21       76.75       65.82      3.16 o 
  -3  -1  21      191.06      172.40      5.03 o 
  -2  -1  21       40.25       36.66      2.24 o 
  -1  -1  21       96.35       80.43      2.99 o 
   0  -1  21       30.82       28.36      1.46 o 
   1  -1  21      147.93      117.11      7.45 o 
   2  -1  21      111.79       92.38      3.59 o 
   3  -1  21       14.48       13.23      1.78 o 
   4  -1  21        6.20        7.25      1.63 o 
   5  -1  21        5.31       10.07      1.85 o 
  -6   0  21        8.80        9.53      2.66 o 
  -5   0  21       15.69       14.39      1.94 o 
  -4   0  21        7.40        7.19      1.60 o 
  -3   0  21      139.41      125.31      4.17 o 
  -2   0  21        3.38        2.47      1.19 o 
  -1   0  21      104.29      107.71      3.50 o 
   0   0  21      282.80      272.84      4.98 o 
   1   0  21      229.31      194.08      5.27 o 
   2   0  21       33.03       28.92      2.14 o 
   3   0  21        0.28       -0.31      1.18 o 
   4   0  21        0.81        0.73      1.28 o 
  -5   1  21       72.20       74.30      3.45 o 
  -4   1  21       66.88       59.56      3.00 o 
  -3   1  21      270.04      245.80      6.26 o 
  -2   1  21      224.81      202.88      6.54 o 
  -1   1  21       61.02       55.92      2.01 o 
   0   1  21      295.68      269.31      4.98 o 
   1   1  21       14.94       14.23      1.71 o 
   2   1  21       31.69       30.23      2.18 o 
   3   1  21       48.04       49.06      2.87 o 
   4   1  21       33.23       37.22      5.49 o 
  -5   2  21        9.14       13.53      1.90 o 
  -4   2  21       33.14       35.68      2.40 o 
  -3   2  21        6.68        7.29      1.58 o 
  -2   2  21      269.49      262.06      6.37 o 
  -1   2  21      133.31      126.83      3.17 o 
   0   2  21       34.91       35.81      2.23 o 
   1   2  21       86.50       69.03      3.10 o 
   2   2  21       42.93       34.46      2.67 o 
   3   2  21       34.24       34.67      2.54 o 
   4   2  21       59.85       54.34      3.17 o 
  -5   3  21      192.02      191.33      8.49 o 
  -4   3  21        9.47        8.28      1.62 o 
  -3   3  21       78.78       76.22      3.24 o 
  -2   3  21       73.59       77.64      3.18 o 
  -1   3  21        4.64        4.81      1.07 o 
   0   3  21       83.79       85.41      3.41 o 
   1   3  21       37.16       39.06      2.91 o 
   2   3  21       11.14       12.89      1.91 o 
   3   3  21       19.54       16.78      2.06 o 
   4   3  21       29.53       30.95      3.35 o 
  -5   4  21       13.19       15.69      2.73 o 
  -4   4  21       41.64       42.35      3.99 o 
  -3   4  21        3.43        2.63      2.06 o 
  -2   4  21       74.79       74.36      2.49 o 
  -1   4  21       29.39       33.83      2.16 o 
   0   4  21       63.98       70.36      6.28 o 
   1   4  21        1.98        2.03      1.62 o 
   2   4  21       39.15       33.86      2.53 o 
   3   4  21       40.89       39.61      2.81 o 
  -4   5  21       39.64       50.59      4.32 o 
  -3   5  21       87.69       93.70      5.39 o 
  -2   5  21      101.27      104.09      3.81 o 
  -1   5  21       35.74       42.92      3.57 o 
   0   5  21       21.31       25.20      2.05 o 
   1   5  21       34.07       35.22      3.28 o 
   2   5  21       19.36       22.07      2.05 o 
   3   5  21        0.39        5.12      1.85 o 
  -3   6  21       10.05       11.91      2.64 o 
  -2   6  21        0.82        5.45      1.33 o 
  -1   6  21       37.21       36.95      3.48 o 
   0   6  21        1.32        2.04      1.68 o 
   1   6  21       15.61       19.05      3.39 o 
   2   6  21       49.08       56.50      6.47 o 
  -2   7  21       29.63       38.61      2.45 o 
  -1   7  21        4.09       12.14      2.36 o 
   0   7  21       45.86       49.21      4.20 o 
  -1  -8  22       35.19       35.99      3.62 o 
   0  -8  22       10.15       13.31      2.85 o 
  -3  -7  22        4.17        3.26      1.32 o 
  -2  -7  22       20.75       16.88      2.91 o 
  -1  -7  22        6.32        7.68      2.54 o 
   0  -7  22        4.63        8.39      2.42 o 
   1  -7  22       15.04       23.91      2.82 o 
   2  -7  22        6.21       14.69      2.07 o 
  -4  -6  22       39.87       39.09      2.72 o 
  -3  -6  22        6.75        4.22      1.42 o 
  -2  -6  22       14.78       15.71      1.89 o 
  -1  -6  22       13.60       13.33      1.80 o 
   0  -6  22       45.76       47.28      5.71 o 
   1  -6  22        6.10        8.81      2.19 o 
   2  -6  22       14.03       20.55      2.61 o 
   3  -6  22       84.55       93.87      5.64 o 
  -4  -5  22       10.38       11.31      1.95 o 
  -3  -5  22       43.31       44.03      3.26 o 
  -2  -5  22      153.79      134.73      4.49 o 
  -1  -5  22       40.97       36.33      2.36 o 
   0  -5  22       27.24       30.10      2.48 o 
   1  -5  22       61.16       66.08      2.32 o 
   2  -5  22        9.86       13.14      1.54 o 
   3  -5  22        4.43        3.45      2.24 o 
  -5  -4  22      104.21       96.93      4.27 o 
  -4  -4  22       48.97       45.33      2.84 o 
  -3  -4  22       38.69       34.70      2.48 o 
  -2  -4  22       15.45       13.67      1.75 o 
  -1  -4  22       64.12       65.12      2.93 o 
   0  -4  22        5.11        5.67      1.37 o 
   1  -4  22       17.60       15.46      1.34 o 
   2  -4  22       23.89       24.11      2.06 o 
   3  -4  22       26.14       26.57      2.12 o 
   4  -4  22       48.72       48.91      4.46 o 
  -5  -3  22       51.91       44.81      2.99 o 
  -4  -3  22        3.79        1.60      1.83 o 
  -3  -3  22       68.71       61.31      3.05 o 
  -2  -3  22       85.54       74.98      3.20 o 
  -1  -3  22        8.00        9.00      1.51 o 
   0  -3  22       60.26       58.35      2.64 o 
   1  -3  22       36.28       37.33      2.32 o 
   2  -3  22        4.59        5.25      1.41 o 
   3  -3  22       81.18       74.60      3.48 o 
   4  -3  22       15.16       21.07      2.02 o 
  -5  -2  22        4.98        5.31      1.70 o 
  -4  -2  22       33.95       30.75      2.38 o 
  -3  -2  22        1.20        2.10      1.33 o 
  -2  -2  22      327.75      309.10      7.26 o 
  -1  -2  22       73.06       76.35      3.03 o 
   0  -2  22       13.56       13.75      1.17 o 
   1  -2  22       18.62       20.54      1.84 o 
   2  -2  22       64.30       60.74      4.62 o 
   3  -2  22       62.81       64.78      4.04 o 
   4  -2  22        3.75        4.81      1.44 o 
  -5  -1  22      121.53      107.65      5.89 o 
  -4  -1  22        4.57        5.31      1.49 o 
  -3  -1  22       66.31       54.04      2.77 o 
  -2  -1  22       66.53       61.10      2.82 o 
  -1  -1  22      170.76      138.62      7.05 o 
   0  -1  22      468.60      443.24      7.99 o 
   1  -1  22       79.24       67.74      2.97 o 
   2  -1  22       30.47       25.82      2.11 o 
   3  -1  22        1.44        1.20      1.32 o 
   4  -1  22        9.33        9.49      1.80 o 
  -5   0  22        0.61       -1.56      1.56 o 
  -4   0  22       15.17       14.08      1.84 o 
  -3   0  22        4.47        4.40      1.42 o 
  -2   0  22       33.98       37.99      4.37 o 
  -1   0  22      216.60      205.73      5.23 o 
   0   0  22       76.33       67.89      2.17 o 
   1   0  22       16.95       12.25      1.57 o 
   2   0  22       10.19        7.45      1.57 o 
   3   0  22        1.47        0.53      1.20 o 
   4   0  22        5.68        4.50      1.54 o 
  -5   1  22      101.83       99.56      4.08 o 
  -4   1  22       30.57       31.37      2.33 o 
  -3   1  22      158.07      136.99      4.43 o 
  -2   1  22       39.67       41.01      2.40 o 
  -1   1  22       80.91       75.81      2.35 o 
   0   1  22      341.33      315.09      7.35 o 
   1   1  22       74.73       64.79      3.02 o 
   2   1  22       13.07       12.19      1.78 o 
   3   1  22       43.26       39.23      2.63 o 
   4   1  22        4.99        4.71      1.42 o 
  -5   2  22        2.20        2.57      1.37 o 
  -4   2  22       32.34       29.34      3.74 o 
  -3   2  22       37.03       33.55      2.33 o 
  -2   2  22        8.12       11.83      1.73 o 
  -1   2  22       43.46       38.62      1.81 o 
   0   2  22        6.00        7.17      1.45 o 
   1   2  22        9.32        7.75      1.56 o 
   2   2  22        0.71        0.88      1.22 o 
   3   2  22       45.64       40.90      2.78 o 
   4   2  22       73.83       73.59      3.72 o 
  -5   3  22       66.40       73.07      5.07 o 
  -4   3  22       17.40       21.86      1.98 o 
  -3   3  22       10.14       12.07      1.73 o 
  -2   3  22      140.10      142.93      4.48 o 
  -1   3  22       98.78      102.01      2.92 o 
   0   3  22       83.41       74.15      3.25 o 
   1   3  22       12.67       11.53      1.77 o 
   2   3  22       52.27       47.88      2.86 o 
   3   3  22      149.85      141.99      5.16 o 
   4   3  22        3.72        4.69      1.55 o 
  -4   4  22       16.16       16.46      2.94 o 
  -3   4  22       68.90       63.68      4.47 o 
  -2   4  22       68.54       71.64      3.72 o 
  -1   4  22       17.89       18.30      1.94 o 
   0   4  22       92.50       91.09      3.70 o 
   1   4  22       92.93       89.40      5.06 o 
   2   4  22      141.26      137.72      5.38 o 
   3   4  22        1.45        4.85      1.61 o 
  -4   5  22       32.28       35.34      3.53 o 
  -3   5  22       38.78       44.48      3.81 o 
  -2   5  22       10.24       18.33      2.55 o 
  -1   5  22       17.45       21.54      2.73 o 
   0   5  22       27.17       31.58      2.34 o 
   1   5  22        9.26       15.22      1.93 o 
   2   5  22       52.97       62.76      3.31 o 
  -3   6  22       11.24        9.99      2.45 o 
  -2   6  22        2.01        9.23      3.84 o 
  -1   6  22       46.48       53.96      4.11 o 
   0   6  22       30.89       28.56      3.62 o 
   1   6  22       13.15        7.46      2.78 o 
  -2  -7  23       36.96       35.09      3.69 o 
  -1  -7  23       31.93       37.59      3.66 o 
   0  -7  23       10.93       13.74      2.58 o 
   1  -7  23      134.20      132.72      6.33 o 
  -3  -6  23       15.92       19.22      4.14 o 
  -2  -6  23       10.55       13.35      1.89 o 
  -1  -6  23       22.44       22.99      4.29 o 
   0  -6  23       22.33       30.42      2.22 o 
   1  -6  23       23.02       29.39      3.02 o 
   2  -6  23       34.97       38.45      3.30 o 
  -4  -5  23       73.49       67.00      3.41 o 
  -3  -5  23       43.87       46.08      2.86 o 
  -2  -5  23       33.88       38.15      3.19 o 
  -1  -5  23        3.92        5.01      1.52 o 
   0  -5  23       10.82       12.98      1.74 o 
   1  -5  23       32.77       36.64      2.26 o 
   2  -5  23        3.67        3.24      1.91 o 
   3  -5  23        2.84        6.45      2.33 o 
  -4  -4  23       25.74       25.13      2.31 o 
  -3  -4  23        2.05        0.66      1.27 o 
  -2  -4  23       45.32       41.97      2.57 o 
  -1  -4  23       20.58       23.59      2.04 o 
   0  -4  23       39.67       43.00      2.43 o 
   1  -4  23       10.20       11.07      1.52 o 
   2  -4  23       55.56       56.38      3.44 o 
   3  -4  23       71.79       80.68      3.57 o 
   4  -4  23        2.13        2.76      2.36 o 
  -5  -3  23      218.41      199.09      6.65 o 
  -4  -3  23       23.82       19.24      2.10 o 
  -3  -3  23       15.54       14.01      1.97 o 
  -2  -3  23      112.89      110.60      3.92 o 
  -1  -3  23       44.21       40.16      2.99 o 
   0  -3  23       53.61       49.43      2.50 o 
   1  -3  23       18.04       19.59      1.86 o 
   2  -3  23       22.39       20.62      2.01 o 
   3  -3  23      116.37      115.70      4.41 o 
   4  -3  23       50.36       56.03      3.13 o 
  -5  -2  23       14.71       17.31      2.20 o 
  -4  -2  23       24.86       21.81      2.13 o 
  -3  -2  23       19.59       21.16      2.02 o 
  -2  -2  23       50.28       55.60      2.80 o 
  -1  -2  23       15.67       17.32      1.79 o 
   0  -2  23        4.63        7.72      1.46 o 
   1  -2  23       34.35       25.95      2.04 o 
   2  -2  23        5.55        6.16      1.51 o 
   3  -2  23       24.54       24.45      3.39 o 
   4  -2  23       39.64       42.87      2.80 o 
  -5  -1  23       29.81       26.26      2.31 o 
  -4  -1  23       39.48       32.11      2.39 o 
  -3  -1  23       37.42       32.42      2.27 o 
  -2  -1  23      119.30      120.10      4.03 o 
  -1  -1  23      118.10      109.34      3.67 o 
   0  -1  23      309.95      292.88      6.25 o 
   1  -1  23       34.62       34.57      2.25 o 
   2  -1  23        5.34        5.30      1.47 o 
   3  -1  23       46.86       46.37      2.85 o 
   4  -1  23       40.22       37.71      2.70 o 
  -5   0  23       12.59       12.40      2.00 o 
  -4   0  23        5.14        6.11      1.55 o 
  -3   0  23       27.93       24.33      2.08 o 
  -2   0  23       98.91       96.90      3.56 o 
  -1   0  23       23.39       24.49      1.91 o 
   0   0  23       30.52       31.36      2.08 o 
   1   0  23       35.86       33.47      2.71 o 
   2   0  23        8.60       12.23      1.77 o 
   3   0  23        0.17       -0.58      1.15 o 
   4   0  23        3.04        4.18      1.52 o 
  -5   1  23        1.72        0.59      1.35 o 
  -4   1  23       20.80       17.14      2.05 o 
  -3   1  23       39.59       40.35      2.51 o 
  -2   1  23       27.63       28.41      2.15 o 
  -1   1  23      160.61      150.59      4.42 o 
   0   1  23      337.69      304.94      7.28 o 
   1   1  23       43.32       39.69      2.47 o 
   2   1  23       58.20       53.89      2.87 o 
   3   1  23       27.78       25.65      2.27 o 
   4   1  23       16.93       19.90      2.13 o 
  -5   2  23       30.26       31.68      2.38 o 
  -4   2  23        1.59        3.47      1.46 o 
  -3   2  23       16.41       16.74      1.90 o 
  -2   2  23      176.31      177.70      5.13 o 
  -1   2  23       52.59       52.11      2.07 o 
   0   2  23      205.43      214.70      5.87 o 
   1   2  23        5.85        9.49      1.68 o 
   2   2  23       33.55       34.65      2.52 o 
   3   2  23       10.02        8.35      1.83 o 
   4   2  23       40.42       37.97      5.12 o 
  -5   3  23       94.70      101.22      5.90 o 
  -4   3  23       15.31       15.52      3.71 o 
  -3   3  23       45.87       47.11      2.69 o 
  -2   3  23       20.27       19.49      1.99 o 
  -1   3  23        4.52        5.93      1.14 o 
   0   3  23      149.76      144.38      7.99 o 
   1   3  23       18.21       19.36      2.02 o 
   2   3  23      172.98      186.90      5.87 o 
   3   3  23      131.81      117.31      4.70 o 
  -4   4  23       68.01       70.97      4.95 o 
  -3   4  23       28.41       32.39      3.38 o 
  -2   4  23        5.53       10.95      2.93 o 
  -1   4  23       54.69       61.91      3.03 o 
   0   4  23       46.74       51.26      2.86 o 
   1   4  23        9.52       16.08      1.99 o 
   2   4  23       56.86       62.33      3.30 o 
   3   4  23       33.69       35.37      2.76 o 
  -3   5  23       11.74       13.59      2.55 o 
  -2   5  23        2.77        7.20      2.04 o 
   0   5  23      104.13      112.43      4.18 o 
   1   5  23       64.30       79.05      3.65 o 
   2   5  23       36.56       40.92      3.35 o 
  -1   6  23       20.71       23.82      2.87 o 
   0   6  23       22.42       30.68      3.84 o 
   1   6  23        1.67        6.20      2.49 o 
  -2  -7  24       72.48       68.29      4.79 o 
  -1  -7  24        5.59       11.25      2.78 o 
   0  -7  24       44.74       51.49      4.11 o 
   1  -7  24        4.97        8.61      1.94 o 
  -3  -6  24       10.43       11.31      1.88 o 
  -2  -6  24        4.65        7.24      1.67 o 
  -1  -6  24       24.82       27.05      2.21 o 
   0  -6  24        2.78        4.65      1.32 o 
   1  -6  24        8.67       11.36      2.42 o 
   2  -6  24       46.91       63.11      4.10 o 
  -4  -5  24        3.28        6.37      1.63 o 
  -3  -5  24        9.99       11.44      1.91 o 
  -2  -5  24       65.21       61.24      3.15 o 
  -1  -5  24       53.79       54.19      2.86 o 
   0  -5  24        6.77        9.52      1.70 o 
   1  -5  24        5.21        5.91      2.01 o 
   2  -5  24       29.84       41.88      3.59 o 
   3  -5  24       48.14       57.23      4.43 o 
  -4  -4  24       10.23       13.65      2.02 o 
  -3  -4  24       26.17       21.33      2.18 o 
  -2  -4  24       44.24       44.05      2.68 o 
  -1  -4  24       15.02       14.64      1.85 o 
   0  -4  24       68.15       76.63      3.17 o 
   1  -4  24       86.34       89.81      5.93 o 
   2  -4  24      194.11      207.25      9.24 o 
   3  -4  24       40.56       43.30      2.73 o 
  -5  -3  24        6.33        7.48      1.66 o 
  -4  -3  24       23.04       21.86      2.17 o 
  -3  -3  24       38.98       38.64      2.59 o 
  -2  -3  24       48.57       50.07      2.77 o 
  -1  -3  24       54.62       55.57      2.77 o 
   0  -3  24      169.88      164.73      4.85 o 
   1  -3  24       27.92       28.55      3.23 o 
   2  -3  24       43.12       52.16      2.87 o 
   3  -3  24       27.25       29.35      2.37 o 
   4  -3  24       45.16       54.85      3.20 o 
  -5  -2  24       64.19       62.57      3.38 o 
  -4  -2  24        0.13        1.04      1.29 o 
  -3  -2  24       34.72       31.24      2.35 o 
  -2  -2  24      122.09      118.90      4.13 o 
  -1  -2  24       76.12       71.65      3.08 o 
   0  -2  24      277.26      273.69     10.67 o 
   1  -2  24        9.89       15.03      1.77 o 
   2  -2  24       49.75       48.85      2.81 o 
   3  -2  24       42.98       36.44      2.59 o 
   4  -2  24       63.49       67.88      3.53 o 
  -5  -1  24        5.15        5.86      1.70 o 
  -4  -1  24        7.44        6.55      1.64 o 
  -3  -1  24       57.45       51.63      2.83 o 
  -2  -1  24       14.76       15.47      1.81 o 
  -1  -1  24       31.62       27.82      2.06 o 
   0  -1  24       76.25       73.55      4.74 o 
   1  -1  24       97.05       96.72      5.57 o 
   2  -1  24       67.44       67.04      3.81 o 
   3  -1  24        2.50        4.62      1.52 o 
   4  -1  24       19.91       20.93      2.21 o 
  -5   0  24       40.95       42.24      3.08 o 
  -4   0  24       10.35       13.11      1.96 o 
  -3   0  24       10.58       11.00      1.79 o 
  -2   0  24       13.04       11.64      1.70 o 
  -1   0  24       99.46      100.33      3.56 o 
   0   0  24       21.54       21.09      1.85 o 
   1   0  24        7.39        8.73      1.56 o 
   2   0  24        2.78        2.88      1.37 o 
   3   0  24       26.97       27.44      3.30 o 
   4   0  24       32.15       35.14      2.69 o 
  -5   1  24       70.39       75.90      3.69 o 
  -4   1  24       20.56       19.50      2.10 o 
  -3   1  24       43.58       40.12      2.57 o 
  -2   1  24       23.58       22.21      2.07 o 
  -1   1  24      291.48      267.93      6.48 o 
   0   1  24      167.07      169.74      5.06 o 
   1   1  24       38.71       39.18      2.96 o 
   2   1  24       31.41       32.14      2.36 o 
   3   1  24        9.19        8.06      1.75 o 
   4   1  24       87.38       84.61      4.03 o 
  -5   2  24        7.15       10.37      2.31 o 
  -4   2  24      111.64      115.67      4.38 o 
  -3   2  24       36.81       39.49      2.56 o 
  -2   2  24       15.00       12.64      1.83 o 
  -1   2  24      111.21      111.47      3.81 o 
   0   2  24       48.43       56.42      2.88 o 
   1   2  24        4.56        3.87      1.43 o 
   2   2  24       41.88       44.22      5.64 o 
   3   2  24       60.59       58.92      3.36 o 
  -4   3  24       21.41       32.69      7.00 o 
  -3   3  24       16.82       18.65      1.94 o 
  -2   3  24       37.50       40.24      2.55 o 
  -1   3  24       59.91       65.18      3.00 o 
   0   3  24       41.67       46.94      3.52 o 
   1   3  24       33.44       38.19      2.56 o 
   2   3  24       15.58       16.79      2.12 o 
   3   3  24        3.57        4.94      1.66 o 
  -4   4  24        3.17        3.90      2.28 o 
  -3   4  24       76.22       79.55      5.04 o 
  -2   4  24        4.50        6.26      1.35 o 
  -1   4  24       22.27       22.54      2.06 o 
   0   4  24        4.90        8.83      1.64 o 
   1   4  24       69.72       80.21      3.67 o 
   2   4  24        8.79       10.00      1.92 o 
  -3   5  24        7.52       11.15      2.67 o 
  -2   5  24       29.06       40.70      3.44 o 
  -1   5  24       13.74       18.63      2.93 o 
   0   5  24       24.30       31.72      3.35 o 
   1   5  24       13.16       20.32      3.03 o 
   2   5  24        2.53        3.98      1.47 o 
   0   6  24       22.33       35.58      4.08 o 
  -1  -7  25       18.63       21.66      2.90 o 
   0  -7  25       13.81       14.78      2.79 o 
  -3  -6  25        7.92        8.08      1.68 o 
  -2  -6  25       20.43       20.08      2.10 o 
  -1  -6  25       44.75       46.48      6.29 o 
   0  -6  25       24.39       26.52      2.02 o 
  -3  -5  25       20.57       19.34      2.14 o 
  -2  -5  25       12.28       14.53      1.94 o 
  -1  -5  25        8.05        7.82      1.73 o 
   0  -5  25      194.45      192.56      5.46 o 
   1  -5  25       67.68       76.78      4.77 o 
   2  -5  25       14.49       26.75      2.63 o 
  -4  -4  25       59.18       57.86      3.22 o 
  -3  -4  25       49.67       45.89      2.90 o 
  -2  -4  25       12.55       14.38      1.98 o 
  -1  -4  25       27.94       31.66      2.35 o 
   0  -4  25       52.18       56.29      3.92 o 
   1  -4  25       37.92       38.75      3.65 o 
   2  -4  25       23.43       31.70      2.39 o 
   3  -4  25       15.45       19.65      2.04 o 
  -4  -3  25       31.56       29.15      2.63 o 
  -3  -3  25        0.52        0.57      1.28 o 
  -2  -3  25       61.62       61.10      3.05 o 
  -1  -3  25       56.46       51.86      2.76 o 
   0  -3  25        5.87       10.28      2.33 o 
   1  -3  25       18.54       25.12      4.34 o 
   2  -3  25        8.70       11.12      1.95 o 
   3  -3  25       58.75       57.69      4.48 o 
  -5  -2  25        1.62        0.65      2.51 o 
  -4  -2  25       83.84       93.75      4.00 o 
  -3  -2  25       26.84       28.38      2.31 o 
  -2  -2  25       17.55       14.59      1.83 o 
  -1  -2  25      126.43      126.34      4.18 o 
   0  -2  25       72.21       67.33      4.68 o 
   1  -2  25        1.52        4.06      1.32 o 
   2  -2  25       15.87       19.67      2.03 o 
   3  -2  25       51.99       53.30      3.16 o 
  -5  -1  25       68.73       74.94      3.72 o 
  -4  -1  25        7.72        5.77      1.71 o 
  -3  -1  25       25.42       20.52      2.06 o 
  -2  -1  25        4.38        6.13      1.52 o 
  -1  -1  25       97.97       98.38      3.61 o 
   0  -1  25      320.45      291.14     10.65 o 
   1  -1  25       28.30       30.86      2.26 o 
   2  -1  25       12.88       13.99      1.89 o 
   3  -1  25        0.85        1.02      1.23 o 
  -5   0  25       43.69       40.39      2.77 o 
  -4   0  25       37.87       43.35      2.79 o 
  -3   0  25        4.09        3.59      1.83 o 
  -2   0  25       24.77       24.86      2.10 o 
  -1   0  25        4.89        5.75      1.37 o 
   0   0  25       18.50       20.30      2.99 o 
   1   0  25       71.69       59.02      2.93 o 
   2   0  25       30.57       30.75      3.44 o 
   3   0  25       29.21       24.81      2.34 o 
  -5   1  25       32.75       38.10      2.69 o 
  -4   1  25       34.46       31.74      5.41 o 
  -3   1  25       20.70       18.85      2.02 o 
  -2   1  25       11.46       12.74      1.85 o 
  -1   1  25       86.26       86.19      3.35 o 
   0   1  25      101.12      106.42      3.92 o 
   1   1  25       22.44       20.66      1.98 o 
   2   1  25       16.01       19.10      2.00 o 
   3   1  25        7.68        9.26      1.75 o 
  -4   2  25        7.02        8.08      1.69 o 
  -3   2  25       16.04       15.60      1.95 o 
  -2   2  25      160.79      159.80      6.80 o 
  -1   2  25      160.98      154.29      7.23 o 
   0   2  25       29.62       33.43      3.01 o 
   1   2  25        8.70       11.67      1.82 o 
   2   2  25        7.06        8.03      1.78 o 
   3   2  25       62.18       58.25      3.37 o 
  -4   3  25       27.39       30.78      4.88 o 
  -3   3  25       75.76       75.54      4.10 o 
  -2   3  25       67.54       75.79      3.25 o 
  -1   3  25       15.32       14.63      2.67 o 
   0   3  25       59.78       63.80      3.20 o 
   1   3  25       42.67       44.86      2.78 o 
   2   3  25       39.31       43.69      3.44 o 
   3   3  25       16.66       16.14      2.28 o 
  -3   4  25       30.39       35.49      3.47 o 
  -2   4  25       51.51       67.61      3.03 o 
  -1   4  25       28.33       35.22      3.56 o 
   0   4  25        8.59       10.79      2.50 o 
   1   4  25       77.82       83.70      3.79 o 
   2   4  25        3.08        5.12      1.44 o 
  -1   5  25        8.22       15.39      2.43 o 
   0   5  25       47.41       56.63      3.44 o 
   1   5  25       28.24       33.04      2.40 o 
  -2  -6  26       34.76       46.62      3.71 o 
  -1  -6  26        3.20        4.92      1.38 o 
   0  -6  26       11.12       14.04      2.73 o 
  -3  -5  26       41.74       39.04      3.49 o 
  -2  -5  26       20.15       21.39      2.23 o 
  -1  -5  26        4.71        5.98      1.60 o 
   0  -5  26        6.62       11.58      1.69 o 
   1  -5  26       18.79       26.13      2.91 o 
  -4  -4  26       10.84        9.61      2.50 o 
  -3  -4  26       43.60       50.79      3.03 o 
  -2  -4  26       10.64       12.78      1.95 o 
  -1  -4  26       18.91       22.04      2.16 o 
   0  -4  26        2.08        1.74      1.29 o 
   1  -4  26       26.35       32.51      3.42 o 
   2  -4  26       18.84       28.52      3.47 o 
   3  -4  26       12.90       19.41      1.96 o 
  -4  -3  26       10.70       11.15      1.96 o 
  -3  -3  26       71.36       68.45      3.41 o 
  -2  -3  26       99.61      102.59      4.78 o 
  -1  -3  26        3.22        4.14      1.42 o 
   0  -3  26       50.05       53.78      4.28 o 
   1  -3  26       79.81       71.57      4.89 o 
   2  -3  26       69.89       80.93      3.60 o 
   3  -3  26       10.86       14.39      1.96 o 
  -4  -2  26       12.97       16.32      2.07 o 
  -3  -2  26        7.39        5.47      1.54 o 
  -2  -2  26      153.31      147.32      4.83 o 
  -1  -2  26      189.05      195.06      9.99 o 
   0  -2  26      104.65      106.80      6.02 o 
   1  -2  26        7.06       10.43      3.15 o 
   2  -2  26        9.61       14.23      3.61 o 
   3  -2  26       71.65       74.22      4.31 o 
  -4  -1  26      110.66      100.51      7.37 o 
  -3  -1  26       23.74       23.01      2.19 o 
  -2  -1  26       22.51       21.48      2.01 o 
  -1  -1  26      258.31      249.51      6.36 o 
   0  -1  26       33.65       29.76      3.50 o 
   1  -1  26       17.61       16.70      1.84 o 
   2  -1  26       34.10       43.80      5.82 o 
   3  -1  26       19.28       22.98      2.24 o 
  -4   0  26       38.12       40.83      2.71 o 
  -3   0  26       23.93       25.92      2.26 o 
  -2   0  26      121.15      121.25      6.62 o 
  -1   0  26       38.21       37.13      2.55 o 
   0   0  26        7.84       10.64      2.61 o 
   1   0  26       16.32       20.36      3.68 o 
   2   0  26       58.91       58.67      3.14 o 
   3   0  26       28.55       27.99      2.47 o 
  -4   1  26       51.16       55.61      5.27 o 
  -3   1  26       30.01       33.39      2.45 o 
  -2   1  26       30.87       33.14      2.41 o 
  -1   1  26      135.83      120.39      6.35 o 
   0   1  26       96.67       92.11      5.51 o 
   1   1  26        3.07        3.31      1.35 o 
   2   1  26       13.70       16.04      1.91 o 
   3   1  26       21.60       24.47      2.26 o 
  -4   2  26       36.13       41.71      2.73 o 
  -3   2  26        6.89       10.66      1.86 o 
  -2   2  26      165.32      174.22      5.23 o 
  -1   2  26       97.56      105.12      5.93 o 
   0   2  26        7.33        9.43      1.68 o 
   1   2  26        9.16       11.55      1.72 o 
   2   2  26       32.46       33.35      2.58 o 
   3   2  26      112.67      119.18     11.45 o 
  -4   3  26        4.47        7.56      2.31 o 
  -3   3  26      103.56      112.56      4.18 o 
  -2   3  26       15.95       22.27      2.03 o 
  -1   3  26        3.95        7.20      2.18 o 
   0   3  26       29.74       32.21      2.40 o 
   1   3  26       20.42       21.05      3.35 o 
   2   3  26        8.57       12.91      2.05 o 
  -3   4  26       28.12       42.44      3.69 o 
  -2   4  26       17.96       31.16      2.84 o 
  -1   4  26       24.62       30.03      3.21 o 
   0   4  26       44.27       49.27      2.85 o 
   1   4  26       26.31       31.27      2.44 o 
   2   4  26       15.78       20.50      2.18 o 
   0   5  26       23.57       35.43      2.21 o 
  -1  -6  27       29.94       38.18      2.61 o 
   0  -6  27       31.66       36.66      3.48 o 
  -3  -5  27       22.73       26.46      2.35 o 
  -2  -5  27       99.50      106.43      4.29 o 
  -1  -5  27       24.98       25.86      2.19 o 
   0  -5  27       33.45       33.95      2.39 o 
   1  -5  27       27.00       31.31      3.23 o 
  -3  -4  27       46.48       49.37      2.99 o 
  -2  -4  27       65.96       69.16      3.39 o 
  -1  -4  27       59.28       57.90      3.04 o 
   0  -4  27        2.18        3.06      2.00 o 
   1  -4  27       60.61       66.46      4.70 o 
   2  -4  27        0.43        3.27      1.64 o 
  -4  -3  27       15.92       14.00      1.99 o 
  -3  -3  27       68.14       64.37      5.80 o 
  -2  -3  27        0.14        1.63      1.39 o 
  -1  -3  27       18.57       20.77      2.07 o 
   0  -3  27       23.95       21.09      3.14 o 
   1  -3  27        1.89        0.03      1.71 o 
   2  -3  27        2.96        6.19      3.14 o 
  -4  -2  27       63.40       61.71      3.38 o 
  -3  -2  27        0.55        1.51      1.33 o 
  -2  -2  27       99.92       96.50      6.80 o 
  -1  -2  27      168.30      177.67      7.32 o 
   0  -2  27       36.97       28.23      3.47 o 
   1  -2  27        8.14        7.22      2.46 o 
   2  -2  27       20.87       24.85      4.17 o 
   3  -2  27       51.79       65.19      3.44 o 
  -4  -1  27       13.81       15.55      2.10 o 
  -3  -1  27        8.43        8.98      1.82 o 
  -2  -1  27       40.87       45.82      2.74 o 
  -1  -1  27       29.75       33.73      2.28 o 
   0  -1  27       14.86       11.00      2.72 o 
   1  -1  27       24.01       30.71      6.05 o 
   2  -1  27       11.57       11.35      3.60 o 
   3  -1  27       55.54       59.37      4.46 o 
  -4   0  27        0.82        1.60      1.66 o 
  -3   0  27        4.68        3.82      1.46 o 
  -2   0  27        0.39        2.27      1.35 o 
  -1   0  27        6.06        7.05      2.55 o 
   0   0  27        8.29        9.42      2.55 o 
   1   0  27       21.75       21.68      2.00 o 
   2   0  27       32.09       34.40      4.25 o 
   3   0  27       68.25       83.80      4.04 o 
  -4   1  27       45.03       46.87      2.93 o 
  -3   1  27        2.79        2.80      1.40 o 
  -2   1  27       63.67       61.86      3.08 o 
  -1   1  27      141.18      138.63      7.07 o 
   0   1  27       57.32       53.56      4.31 o 
   1   1  27       21.56       25.01      2.15 o 
   2   1  27        7.87        7.88      2.63 o 
   3   1  27       37.89       42.93      2.89 o 
  -4   2  27       33.38       41.81      3.07 o 
  -3   2  27       59.45       72.41      4.01 o 
  -2   2  27      212.83      238.07     10.84 o 
  -1   2  27       28.38       28.43      3.45 o 
   0   2  27        4.02        6.48      2.45 o 
   1   2  27        4.40        8.45      1.59 o 
   2   2  27       20.54       22.66      2.28 o 
  -3   3  27       44.75       54.03      2.90 o 
  -2   3  27       13.98       16.49      2.90 o 
  -1   3  27        4.96        6.06      2.18 o 
   0   3  27        7.06       11.76      3.27 o 
   1   3  27       30.83       38.07      2.64 o 
   2   3  27      115.81      125.10      5.00 o 
  -2   4  27       81.98      100.96      5.30 o 
  -1   4  27        7.67       11.82      2.18 o 
   0   4  27        1.85        5.46      1.88 o 
   1   4  27       52.20       62.50      3.33 o 
  -2  -5  28       93.07       98.08      4.18 o 
  -1  -5  28        0.93        5.10      1.51 o 
   0  -5  28       17.44       25.07      3.14 o 
   1  -5  28       26.87       30.05      3.38 o 
  -3  -4  28       49.79       55.78      3.17 o 
  -2  -4  28       16.68       20.95      2.18 o 
  -1  -4  28        3.29        5.79      1.59 o 
   0  -4  28       49.76       53.66      4.47 o 
   1  -4  28       17.91       22.94      3.02 o 
   2  -4  28       47.88       57.76      4.50 o 
  -3  -3  28       84.66       80.32      3.80 o 
  -2  -3  28       20.02       24.16      4.35 o 
  -1  -3  28        2.82        4.93      1.45 o 
   0  -3  28       20.02       15.48      3.02 o 
   1  -3  28       28.55       30.96      3.66 o 
   2  -3  28       35.52       42.64      2.46 o 
  -4  -2  28       11.53       11.76      2.02 o 
  -3  -2  28       39.47       39.41      3.59 o 
  -2  -2  28      127.27      138.48      6.05 o 
  -1  -2  28       60.75       66.26      3.12 o 
   0  -2  28       11.40        9.32      2.67 o 
   1  -2  28        0.63       -1.47      1.71 o 
   2  -2  28       19.69       23.24      3.90 o 
  -4  -1  28       18.49       18.32      3.17 o 
  -3  -1  28       20.10       17.93      2.42 o 
  -2  -1  28       21.50       22.49      2.13 o 
  -1  -1  28       39.10       44.42      4.07 o 
   0  -1  28        6.36        5.52      2.40 o 
   1  -1  28       10.10       12.44      2.85 o 
   2  -1  28       24.64       30.41      2.37 o 
  -4   0  28        0.39        2.02      1.36 o 
  -3   0  28        0.66       -0.43      1.23 o 
  -2   0  28       21.67       29.57      2.25 o 
  -1   0  28       25.01       29.69      3.65 o 
   0   0  28       26.18       24.26      3.35 o 
   1   0  28       16.70       20.69      4.58 o 
   2   0  28       30.67       43.40      7.99 o 
  -4   1  28       11.67       14.94      1.90 o 
  -3   1  28        3.31        2.78      1.35 o 
  -2   1  28        2.40        4.48      1.45 o 
  -1   1  28       34.84       38.60      3.98 o 
   0   1  28        6.04        4.83      2.27 o 
   1   1  28        3.16        5.45      2.00 o 
   2   1  28        7.47       13.68      3.29 o 
  -3   2  28       12.13       11.00      1.88 o 
  -2   2  28      128.41      137.82      7.08 o 
  -1   2  28        0.02        3.42      1.92 o 
   0   2  28       20.62       20.42      3.18 o 
   1   2  28       10.65       16.20      3.64 o 
   2   2  28       14.26       18.26      2.14 o 
  -3   3  28       34.21       40.65      2.54 o 
  -2   3  28        6.29       13.92      2.76 o 
  -1   3  28       37.29       36.89      3.80 o 
   0   3  28       17.71       24.00      3.14 o 
   1   3  28        9.02       16.57      5.81 o 
  -1   4  28       90.46      113.64      6.06 o 
   0   4  28       25.83       38.90      2.39 o 
  -1  -5  29       16.24       19.95      2.12 o 
   0  -5  29        8.25       12.63      2.76 o 
  -2  -4  29       35.02       39.78      5.30 o 
  -1  -4  29        3.59        7.81      1.70 o 
   0  -4  29        2.50        4.20      2.18 o 
   1  -4  29       49.57       59.05      4.52 o 
  -3  -3  29       26.65       30.99      4.11 o 
  -2  -3  29       40.12       41.79      5.06 o 
  -1  -3  29       27.18       36.56      3.60 o 
   0  -3  29       32.77       37.64      3.95 o 
   1  -3  29        9.91       15.60      2.91 o 
   2  -3  29       37.00       43.79      3.87 o 
  -3  -2  29        2.66        1.34      1.35 o 
  -2  -2  29      128.01      132.81      4.72 o 
  -1  -2  29        9.00        9.18      2.64 o 
   0  -2  29       20.06       22.01      3.20 o 
   1  -2  29        5.69        6.29      2.40 o 
   2  -2  29       20.45       35.77      7.67 o 
  -3  -1  29        0.09        1.76      1.89 o 
  -2  -1  29       27.28       30.15      5.03 o 
  -1  -1  29       50.41       52.10      4.55 o 
   0  -1  29        4.56        3.27      2.24 o 
   1  -1  29        5.83        4.68      2.24 o 
   2  -1  29       78.18       86.19      5.18 o 
  -3   0  29        6.06        9.20      1.84 o 
  -2   0  29       55.57       62.19      3.48 o 
  -1   0  29        6.35        5.24      2.39 o 
   0   0  29        6.56        6.92      2.46 o 
   1   0  29       12.65       19.23      3.05 o 
   2   0  29        6.24       14.53      3.46 o 
  -3   1  29        0.37       -1.29      1.31 o 
  -2   1  29       10.06       13.91      1.74 o 
  -1   1  29       29.47       33.39      3.75 o 
   0   1  29        6.29        5.73      2.28 o 
   1   1  29        2.98        5.03      2.39 o 
   2   1  29       84.65       97.23      6.64 o 
  -3   2  29       12.66       19.44      2.09 o 
  -2   2  29       61.71       75.28      5.34 o 
  -1   2  29       37.07       39.06      3.87 o 
   0   2  29       22.52       26.07      3.39 o 
   1   2  29        3.24        7.66      4.02 o 
  -2   3  29        6.39        8.36      2.31 o 
  -1   3  29        4.14        8.33      2.27 o 
   0   3  29        4.42        9.03      2.57 o 
  -1  -4  30       40.54       51.02      4.53 o 
   0  -4  30       26.92       34.77      3.83 o 
  -2  -3  30        7.98       10.11      1.71 o 
  -1  -3  30       34.95       32.66      3.78 o 
   0  -3  30       17.97       17.75      3.15 o 
   1  -3  30       21.80       24.12      3.26 o 
  -3  -2  30        1.43        4.83      1.49 o 
  -2  -2  30       60.38       66.21      4.71 o 
  -1  -2  30       44.83       52.31      4.61 o 
   0  -2  30       20.61       23.07      3.32 o 
   1  -2  30        0.21        2.46      1.89 o 
  -3  -1  30        1.71        2.46      1.53 o 
  -2  -1  30       18.45       22.55      2.17 o 
  -1  -1  30        8.66       10.23      2.85 o 
   0  -1  30        2.30        4.19      2.06 o 
   1  -1  30        3.89        4.74      2.24 o 
  -3   0  30        0.34       -0.01      1.47 o 
  -2   0  30        7.30        5.40      2.63 o 
  -1   0  30       19.40       19.76      3.39 o 
   0   0  30       23.83       27.14      3.50 o 
   1   0  30       58.42       63.98      4.95 o 
  -3   1  30        5.77        7.14      1.76 o 
  -2   1  30       12.42       16.26      3.15 o 
  -1   1  30        1.13        2.97      1.85 o 
   0   1  30       28.39       33.45      3.98 o 
   1   1  30        7.05        7.08      2.78 o 
  -2   2  30        5.25        6.89      2.75 o 
  -1   2  30       36.37       47.99      4.44 o 
   0   2  30       13.00       15.02      2.93 o 
  -1  -3  31        2.06        1.73      2.19 o 
   0  -3  31       51.95       64.52      5.12 o 
  -2  -2  31       11.04       14.71      1.91 o 
  -1  -2  31       18.61       24.78      3.41 o 
   0  -2  31       13.11       14.75      3.11 o 
  -2  -1  31        2.75        2.30      2.55 o 
  -1  -1  31        0.98        2.04      1.92 o 
   0  -1  31       75.30       75.43      5.46 o 
   1  -1  31       18.36       21.60      3.12 o 
  -2   0  31        0.55       -2.10      2.10 o 
  -1   0  31        0.39        0.66      2.04 o 
   0   0  31       71.16       69.80      5.39 o 
   1   0  31       27.66       30.50      3.65 o 
  -2   1  31        2.71        5.55      2.66 o 
  -1   1  31       11.75        8.51      2.79 o 
   0   1  31       51.97       58.18      5.03 o 
  -1  -1  32       47.99       51.02      4.76 o 
  -1   0  32       36.59       47.09      4.70 o 
                                                 
